# Supplementary material for: Integrated Bulk and Single-Cell Transcriptomic Analysis Identifies a Reproducible SASP-Related Three-Gene Panel and Prioritizes CFB as a Fibroblast-Associated Marker in Rheumatoid Arthritis
Source: Genes (Basel). 2026 Jun 26;17(7):736. doi: 10.3390/genes17070736 (PMC13409691; doi:10.3390/genes17070736)
Supplement: Supplementary file 1 [file genes-17-00736-s001.zip › Table S1.xlsx]

## Sheet: GO
Supplementary Table 1 The list of Gene Ontology (GO) items and Kyoto Encyclopedia of Genes and Genomes (KEGG) pathways enriched for up-regulated genes between high- and low-score groups in fibroblasts
ONTOLOGY	ID	Description	GeneRatio	BgRatio	pvalue	p.adjust	qvalue	geneID	Count
BP	GO:0006457	protein folding	28/274	223/18903	2.12042863540533e-18	2.12042863540533e-18	6.04210559583392e-15	CLU/B2M/CD74/PPIC/PDIA6/HSPH1/HSP90AB1/CCT3/HSPD1/DNAJB1/HSP90B1/CALR/PRDX4/HSPA1A/CANX/PPIB/MESD/PDIA3/PDIA4/TXNDC5/CHORDC1/PPIA/CCT6A/HSPA5/SDF2/BAG3/FKBP10/P4HB	28
BP	GO:0019882	antigen processing and presentation	20/274	108/18903	7.84653972705093e-17	7.84653972705093e-17	1.1179254232172e-13	HLA-C/HLA-B/CD68/B2M/HLA-A/HLA-DRB1/CD74/HLA-DRB5/HLA-F/HLA-DMA/PSMB8/HLA-DPB1/CTSD/CALR/PDIA3/RAB34/HLA-E/HLA-DRA/TAPBP/PSME1	20
BP	GO:0048002	antigen processing and presentation of peptide antigen	16/274	64/18903	6.41944125535073e-16	6.41944125535073e-16	6.0973429748191e-13	HLA-C/HLA-B/B2M/HLA-A/HLA-DRB1/CD74/HLA-DRB5/HLA-F/HLA-DMA/HLA-DPB1/CTSD/CALR/PDIA3/HLA-E/HLA-DRA/TAPBP	16
BP	GO:0019883	antigen processing and presentation of endogenous antigen	10/274	26/18903	1.5049027875323e-12	1.5049027875323e-12	1.07204522259209e-09	HLA-C/HLA-B/B2M/HLA-A/HLA-DRB1/CD74/HLA-F/HLA-E/HLA-DRA/TAPBP	10
BP	GO:0002483	antigen processing and presentation of endogenous peptide antigen	9/274	19/18903	2.01634375230479e-12	2.01634375230479e-12	1.14910369210296e-09	HLA-C/HLA-B/B2M/HLA-A/HLA-DRB1/HLA-F/HLA-E/HLA-DRA/TAPBP	9
BP	GO:0002396	MHC protein complex assembly	9/274	20/18903	3.61984052464234e-12	3.61984052464234e-12	1.37981405674435e-09	B2M/HLA-DRB1/HLA-DRB5/HLA-DMA/HLA-DPB1/CALR/PDIA3/HLA-DRA/TAPBP	9
BP	GO:0002501	peptide antigen assembly with MHC protein complex	9/274	20/18903	3.61984052464234e-12	3.61984052464234e-12	1.37981405674435e-09	B2M/HLA-DRB1/HLA-DRB5/HLA-DMA/HLA-DPB1/CALR/PDIA3/HLA-DRA/TAPBP	9
BP	GO:0019884	antigen processing and presentation of exogenous antigen	12/274	49/18903	3.8738776620824e-12	3.8738776620824e-12	1.37981405674435e-09	B2M/HLA-A/HLA-DRB1/CD74/HLA-DRB5/HLA-F/HLA-DMA/HLA-DPB1/CTSD/HLA-E/HLA-DRA/PSME1	12
BP	GO:0002478	antigen processing and presentation of exogenous peptide antigen	11/274	40/18903	7.73864098226411e-12	7.73864098226411e-12	2.45011709227941e-09	B2M/HLA-A/HLA-DRB1/CD74/HLA-DRB5/HLA-F/HLA-DMA/HLA-DPB1/CTSD/HLA-E/HLA-DRA	11
BP	GO:0016032	viral process	28/274	421/18903	2.10693882864462e-11	2.10693882864462e-11	6.00366674646419e-09	CCL2/BST2/STAT1/HLA-DRB1/APOE/LY6E/ISG15/CD74/HSP90AB1/IFI27/CD81/HSPA1A/CANX/PSMC3/PPIB/ZC3HAV1/IFITM3/ITGB1/HACD3/RAN/PPIA/SPCS1/RNASEK/CAV1/P4HB/CFL1/EEF1A1/EIF3G	28
BP	GO:0002474	antigen processing and presentation of peptide antigen via MHC class I	9/274	30/18903	2.71605212515935e-10	2.71605212515935e-10	7.03574459598695e-08	HLA-C/HLA-B/B2M/HLA-A/HLA-F/CALR/PDIA3/HLA-E/TAPBP	9
BP	GO:0061077	chaperone-mediated protein folding	12/274	71/18903	4.05037354937158e-10	4.05037354937158e-10	9.61786070013059e-08	CLU/CD74/HSPH1/CCT3/DNAJB1/HSPA1A/PPIB/PDIA4/CHORDC1/CCT6A/HSPA5/SDF2	12
BP	GO:0045785	positive regulation of cell adhesion	28/274	484/18903	5.26022163777778e-10	5.26022163777778e-10	1.15298947153558e-07	CCL2/VCAM1/B2M/HLA-A/HLA-DRB1/CD74/HLA-DRB5/HSPH1/CSF1/CD81/FN1/HLA-DMA/THY1/EMILIN1/HSPD1/HLA-DPB1/CALR/EFEMP2/SFRP1/CCN1/HLA-E/PDPN/HLA-DRA/MDK/CAV1/P4HB/RHOA/CCDC80	28
BP	GO:0044403	biological process involved in symbiotic interaction	22/274	307/18903	8.16537483980739e-10	8.16537483980739e-10	1.66193005198185e-07	HLA-DRB1/APOE/LY6E/CD74/HSP90AB1/IFI27/APOL1/CD81/FN1/HSPD1/HSPA1A/PSMC3/PPIB/IFITM3/ITGB1/GAPDH/PPIA/RNASEK/CAV1/P4HB/CFL1/EEF1A1	22
BP	GO:0019058	viral life cycle	22/274	319/18903	1.67427936565428e-09	1.67427936565428e-09	3.18054332829904e-07	CCL2/BST2/HLA-DRB1/APOE/LY6E/ISG15/CD74/HSP90AB1/IFI27/CD81/HSPA1A/PPIB/ZC3HAV1/IFITM3/ITGB1/HACD3/PPIA/SPCS1/RNASEK/CAV1/P4HB/EEF1A1	22
BP	GO:0019885	antigen processing and presentation of endogenous peptide antigen via MHC class I	7/274	17/18903	2.13969724061696e-09	2.13969724061696e-09	3.81063186207244e-07	HLA-C/HLA-B/B2M/HLA-A/HLA-F/HLA-E/TAPBP	7
BP	GO:0034975	protein folding in endoplasmic reticulum	6/274	11/18903	3.81788197992968e-09	3.81788197992968e-09	6.39938484190071e-07	HSP90B1/CALR/CANX/PDIA3/HSPA5/P4HB	6
BP	GO:0019886	antigen processing and presentation of exogenous peptide antigen via MHC class II	8/274	30/18903	7.81290702678329e-09	7.81290702678329e-09	1.23681516500014e-06	B2M/HLA-DRB1/CD74/HLA-DRB5/HLA-DMA/HLA-DPB1/CTSD/HLA-DRA	8
BP	GO:0002495	antigen processing and presentation of peptide antigen via MHC class II	8/274	34/18903	2.30488201385126e-08	2.30488201385126e-08	3.45668454930491e-06	B2M/HLA-DRB1/CD74/HLA-DRB5/HLA-DMA/HLA-DPB1/CTSD/HLA-DRA	8
BP	GO:0050870	positive regulation of T cell activation	18/274	251/18903	2.91640972962921e-08	2.91640972962921e-08	4.15511638847698e-06	CCL2/VCAM1/B2M/HLA-A/HLA-DRB1/CD74/HLA-DRB5/HSPH1/CD81/HLA-DMA/THY1/HSPD1/HLA-DPB1/HLA-E/HLA-DRA/MDK/CAV1/RHOA	18
BP	GO:0050863	regulation of T cell activation	22/274	376/18903	3.34247587134368e-08	3.34247587134368e-08	4.53537954071546e-06	CCL2/VCAM1/IRF1/B2M/HLA-A/HLA-DRB1/CD74/HLA-DRB5/HSPH1/CD81/HLA-DMA/THY1/HSPD1/HLA-DPB1/HLA-E/PRELID1/CEBPB/HLA-DRA/MDK/CAV1/RHOA/LGALS3	22
BP	GO:0002504	antigen processing and presentation of peptide or polysaccharide antigen via MHC class II	8/274	36/18903	3.74622084988081e-08	3.74622084988081e-08	4.85216260317098e-06	B2M/HLA-DRB1/CD74/HLA-DRB5/HLA-DMA/HLA-DPB1/CTSD/HLA-DRA	8
BP	GO:0002399	MHC class II protein complex assembly	6/274	16/18903	6.22566625049397e-08	6.22566625049397e-08	7.39161339477507e-06	B2M/HLA-DRB1/HLA-DRB5/HLA-DMA/HLA-DPB1/HLA-DRA	6
BP	GO:0002503	peptide antigen assembly with MHC class II protein complex	6/274	16/18903	6.22566625049397e-08	6.22566625049397e-08	7.39161339477507e-06	B2M/HLA-DRB1/HLA-DRB5/HLA-DMA/HLA-DPB1/HLA-DRA	6
BP	GO:1903039	positive regulation of leukocyte cell-cell adhesion	18/274	275/18903	1.16931159614459e-07	1.16931159614459e-07	1.33276904874248e-05	CCL2/VCAM1/B2M/HLA-A/HLA-DRB1/CD74/HLA-DRB5/HSPH1/CD81/HLA-DMA/THY1/HSPD1/HLA-DPB1/HLA-E/HLA-DRA/MDK/CAV1/RHOA	18
BP	GO:1903037	regulation of leukocyte cell-cell adhesion	21/274	377/18903	1.58567615478227e-07	1.58567615478227e-07	1.73782402874316e-05	CCL2/VCAM1/IRF1/B2M/HLA-A/HLA-DRB1/CD74/HLA-DRB5/HSPH1/CD81/HLA-DMA/THY1/HSPD1/HLA-DPB1/HLA-E/CEBPB/HLA-DRA/MDK/CAV1/RHOA/LGALS3	21
BP	GO:0007159	leukocyte cell-cell adhesion	22/274	414/18903	1.80187730357626e-07	1.80187730357626e-07	1.90163035508029e-05	CCL2/VCAM1/IRF1/B2M/HLA-A/HLA-DRB1/CD74/HLA-DRB5/HSPH1/CD81/HLA-DMA/THY1/HSPD1/HLA-DPB1/HLA-E/ITGB1/CEBPB/HLA-DRA/MDK/CAV1/RHOA/LGALS3	22
BP	GO:0002711	positive regulation of T cell mediated immunity	9/274	60/18903	1.91933703711442e-07	1.91933703711442e-07	1.95325013513862e-05	HLA-B/B2M/HLA-A/HLA-DRB1/HLA-F/CD81/HSPD1/HLA-E/HLA-DRA	9
BP	GO:0001916	positive regulation of T cell mediated cytotoxicity	7/274	31/18903	2.43173871530651e-07	2.43173871530651e-07	2.38937085384201e-05	HLA-B/B2M/HLA-A/HLA-DRB1/HLA-F/HLA-E/HLA-DRA	7
BP	GO:0022409	positive regulation of cell-cell adhesion	19/274	322/18903	2.60822857333627e-07	2.60822857333627e-07	2.45322077010722e-05	CCL2/VCAM1/B2M/HLA-A/HLA-DRB1/CD74/HLA-DRB5/HSPH1/CD81/HLA-DMA/THY1/HSPD1/HLA-DPB1/HLA-E/PDPN/HLA-DRA/MDK/CAV1/RHOA	19
BP	GO:0052547	regulation of peptidase activity	23/274	459/18903	2.66890844771546e-07	2.66890844771546e-07	2.45322077010722e-05	TIMP1/BST2/IFI6/APLP2/PCOLCE/PSME2/FN1/PSMB8/SERPINH1/HSPD1/PSMB9/CTSD/SERPINF1/CCN1/PRELID1/BEX3/GAPDH/CAV1/RHOA/TIMP3/RARRES1/TMED10/PSME1	23
BP	GO:0030199	collagen fibril organization	9/274	64/18903	3.3993248950319e-07	3.3993248950319e-07	3.02696463514848e-05	FOXC1/EMILIN1/SERPINH1/EFEMP2/LOXL1/CYP1B1/FKBP10/COL3A1/TLL1	9
BP	GO:0002685	regulation of leukocyte migration	15/274	231/18903	1.49457322066091e-06	1.49457322066091e-06	0.000129052941254517	CCL2/VEGFC/CD74/CSF1/CD81/THY1/TNFAIP6/EMILIN1/CALR/CD99/MDK/RHOA/VEGFB/LGALS3/MIF	15
BP	GO:0051251	positive regulation of lymphocyte activation	20/274	400/18903	1.70350425576991e-06	1.70350425576991e-06	0.000142767369051676	CCL2/VCAM1/B2M/HLA-A/HLA-DRB1/CD74/HLA-DRB5/HLA-F/HSPH1/CD81/HLA-DMA/THY1/HSPD1/HLA-DPB1/HLA-E/HLA-DRA/MDK/CAV1/RHOA/MIF	20
BP	GO:0001914	regulation of T cell mediated cytotoxicity	7/274	41/18903	1.83688072123812e-06	1.83688072123812e-06	0.00014539286878338	HLA-B/B2M/HLA-A/HLA-DRB1/HLA-F/HLA-E/HLA-DRA	7
BP	GO:0006458	'de novo' protein folding	7/274	41/18903	1.83688072123812e-06	1.83688072123812e-06	0.00014539286878338	CD74/HSPH1/HSPD1/DNAJB1/HSPA1A/HSPA5/SDF2	7
BP	GO:0031589	cell-substrate adhesion	19/274	369/18903	2.02622618509307e-06	2.02622618509307e-06	0.000156045356558946	VCAM1/CD63/CSF1/FN1/ITGBL1/THY1/EMILIN1/CALR/EFEMP2/SFRP1/PLAU/CCN1/ITGB1/PDPN/MDK/P4HB/COL3A1/RHOA/CCDC80	19
BP	GO:0010811	positive regulation of cell-substrate adhesion	11/274	125/18903	2.09139298615611e-06	2.09139298615611e-06	0.00015682550729985	CSF1/FN1/THY1/EMILIN1/CALR/EFEMP2/SFRP1/CCN1/MDK/P4HB/CCDC80	11
BP	GO:0001819	positive regulation of cytokine production	22/274	486/18903	2.62898151789466e-06	2.62898151789466e-06	0.000191421349063077	CHI3L1/STAT1/CLU/IRF1/B2M/HLA-A/ISG15/CD74/HLA-F/CD81/HSPD1/HLA-DPB1/HSPA1A/ZC3HAV1/HLA-E/CEBPB/GAPDH/MDK/CYP1B1/ATP6AP2/TMED10/MIF	22
BP	GO:0002683	negative regulation of immune system process	21/274	449/18903	2.68711166028701e-06	2.68711166028701e-06	0.000191421349063077	CCL2/BST2/HLA-B/IRF1/CD68/HLA-A/HLA-DRB1/ISG15/TMEM176B/CD74/HLA-F/THY1/TNFAIP6/EMILIN1/SFRP1/HLA-E/CEBPB/MDK/COL3A1/LGALS3/MIF	21
BP	GO:0022407	regulation of cell-cell adhesion	22/274	490/18903	3.0014506603177e-06	3.0014506603177e-06	0.000208598894415405	CCL2/VCAM1/IRF1/B2M/HLA-A/HLA-DRB1/CD74/HLA-DRB5/HSPH1/CD81/HLA-DMA/THY1/HSPD1/HLA-DPB1/HLA-E/CEBPB/PDPN/HLA-DRA/MDK/CAV1/RHOA/LGALS3	22
BP	GO:0016064	immunoglobulin mediated immune response	14/274	215/18903	3.24697908600016e-06	3.24697908600016e-06	0.00022029003473189	CLU/B2M/HLA-DRB1/CFI/CD74/HLA-DRB5/CD81/HLA-DMA/HSPD1/HLA-DPB1/C1R/HLA-E/HLA-DRA/C1S	14
BP	GO:0070661	leukocyte proliferation	18/274	348/18903	3.55310193842407e-06	3.55310193842407e-06	0.000235452801647832	BST2/VCAM1/CLU/IRF1/HLA-A/HLA-DRB1/CD74/CSF1/CD81/HSPD1/HLA-DPB1/PSMB10/IMPDH2/HLA-E/CD151/CEBPB/LGALS3/MIF	18
BP	GO:0019724	B cell mediated immunity	14/274	218/18903	3.81585581033424e-06	3.81585581033424e-06	0.000247117743506574	CLU/B2M/HLA-DRB1/CFI/CD74/HLA-DRB5/CD81/HLA-DMA/HSPD1/HLA-DPB1/C1R/HLA-E/HLA-DRA/C1S	14
BP	GO:0030198	extracellular matrix organization	17/274	318/18903	4.29752196667537e-06	4.29752196667537e-06	0.000272126127807959	MMP3/FOXC1/EMILIN1/SERPINH1/PRDX4/EFEMP2/LOXL1/CCN1/ITGB1/PDPN/CYP1B1/CAV1/FKBP10/COL3A1/CCDC80/TLL1/CTSK	17
BP	GO:0043062	extracellular structure organization	17/274	319/18903	4.48110371410664e-06	4.48110371410664e-06	0.000277582328468803	MMP3/FOXC1/EMILIN1/SERPINH1/PRDX4/EFEMP2/LOXL1/CCN1/ITGB1/PDPN/CYP1B1/CAV1/FKBP10/COL3A1/CCDC80/TLL1/CTSK	17
BP	GO:0010810	regulation of cell-substrate adhesion	14/274	222/18903	4.71170996601404e-06	4.71170996601404e-06	0.000281151035657043	CSF1/FN1/THY1/EMILIN1/CALR/EFEMP2/SFRP1/PLAU/CCN1/PDPN/MDK/P4HB/RHOA/CCDC80	14
BP	GO:0052548	regulation of endopeptidase activity	20/274	428/18903	4.73604995417849e-06	4.73604995417849e-06	0.000281151035657043	TIMP1/BST2/IFI6/APLP2/PSME2/PSMB8/SERPINH1/HSPD1/PSMB9/CTSD/SERPINF1/CCN1/PRELID1/BEX3/GAPDH/RHOA/TIMP3/RARRES1/TMED10/PSME1	20
BP	GO:0045229	external encapsulating structure organization	17/274	321/18903	4.86956670827003e-06	4.86956670827003e-06	0.000283177595688227	MMP3/FOXC1/EMILIN1/SERPINH1/PRDX4/EFEMP2/LOXL1/CCN1/ITGB1/PDPN/CYP1B1/CAV1/FKBP10/COL3A1/CCDC80/TLL1/CTSK	17
BP	GO:0002709	regulation of T cell mediated immunity	9/274	89/18903	5.72190307609048e-06	5.72190307609048e-06	0.000323673591461476	HLA-B/B2M/HLA-A/HLA-DRB1/HLA-F/CD81/HSPD1/HLA-E/HLA-DRA	9
BP	GO:0051085	chaperone cofactor-dependent protein refolding	6/274	32/18903	5.7971973726475e-06	5.7971973726475e-06	0.000323673591461476	CD74/HSPH1/DNAJB1/HSPA1A/HSPA5/SDF2	6
BP	GO:0042176	regulation of protein catabolic process	18/274	361/18903	5.90671422910857e-06	5.90671422910857e-06	0.000323673591461476	TIMP1/CLU/APOE/HSP90AB1/PSME2/CD81/CTSA/HSPA1A/PSMC3/ATRAID/MAP1A/UBB/CAV1/PSMD2/TIMP3/PSME1/PSMC1/EEF1A1	18
BP	GO:0050900	leukocyte migration	19/274	398/18903	6.06749511427502e-06	6.06749511427502e-06	0.000326210710513257	CCL2/VCAM1/VEGFC/CD74/CSF1/CD81/THY1/TNFAIP6/EMILIN1/CALR/PPIB/CD99/ITGB1/MDK/PPIA/RHOA/VEGFB/LGALS3/MIF	19
BP	GO:0051702	biological process involved in interaction with symbiont	10/274	116/18903	7.347652311843e-06	7.347652311843e-06	0.000383700345684611	APOE/IFI27/APOL1/FN1/HSPD1/PSMC3/PPIB/GAPDH/CFL1/EEF1A1	10
BP	GO:0002449	lymphocyte mediated immunity	18/274	367/18903	7.40611121611413e-06	7.40611121611413e-06	0.000383700345684611	HLA-B/CLU/B2M/HLA-A/HLA-DRB1/CFI/CD74/HLA-DRB5/HLA-F/CD81/HLA-DMA/HSPD1/HLA-DPB1/C1R/HLA-E/PRDX1/HLA-DRA/C1S	18
BP	GO:0048193	Golgi vesicle transport	16/274	298/18903	7.81602022411546e-06	7.81602022411546e-06	0.000397706141854898	TMED1/TMED9/TMED4/COPZ2/NAPA/ARL1/KDELR1/RAB34/YIPF5/KDELR2/RAB13/YIF1A/LMAN2/TAPBP/ARF4/TMED10	16
BP	GO:0001913	T cell mediated cytotoxicity	7/274	51/18903	8.35929149256197e-06	8.35929149256197e-06	0.000417887388187724	HLA-B/B2M/HLA-A/HLA-DRB1/HLA-F/HLA-E/HLA-DRA	7
BP	GO:0045862	positive regulation of proteolysis	18/274	372/18903	8.90809615885471e-06	8.90809615885471e-06	0.000437644578984024	CLU/CLEC3B/APOE/PCOLCE/PSME2/FN1/HSPD1/CTSD/HSPA1A/PSMC3/CCN1/PRELID1/BEX3/CAV1/ENO1/RHOA/PSME1/PSMC1	18
BP	GO:2001233	regulation of apoptotic signaling pathway	18/274	374/18903	9.58178570385691e-06	9.58178570385691e-06	0.000462763495099744	IFI6/CLU/CD74/HSPA1A/SFRP1/TPD52L1/PDIA3/EIF5A/PRELID1/UBB/SLC25A5/PPIA/CAV1/P4HB/ENO1/TIMP3/LGALS3/MIF	18
BP	GO:0002696	positive regulation of leukocyte activation	20/274	450/18903	9.92491340677715e-06	9.92491340677715e-06	0.000471346326177996	CCL2/VCAM1/B2M/HLA-A/HLA-DRB1/CD74/HLA-DRB5/HLA-F/HSPH1/CD81/HLA-DMA/THY1/HSPD1/HLA-DPB1/HLA-E/HLA-DRA/MDK/CAV1/RHOA/MIF	20
BP	GO:0006890	retrograde vesicle-mediated transport, Golgi to endoplasmic reticulum	7/274	53/18903	1.08580282450815e-05	1.08580282450815e-05	0.000507207635193021	COPZ2/KDELR1/KDELR2/LMAN2/TAPBP/ARF4/TMED10	7
BP	GO:0097529	myeloid leukocyte migration	14/274	242/18903	1.26227761719143e-05	1.26227761719143e-05	0.000580133363283057	CCL2/VEGFC/CD74/CSF1/CD81/TNFAIP6/EMILIN1/PPIB/CD99/MDK/PPIA/VEGFB/LGALS3/MIF	14
BP	GO:0032943	mononuclear cell proliferation	16/274	312/18903	1.3854901769428e-05	1.3854901769428e-05	0.000623118407712068	VCAM1/IRF1/HLA-A/HLA-DRB1/CD74/CSF1/CD81/HSPD1/HLA-DPB1/PSMB10/IMPDH2/HLA-E/CD151/CEBPB/LGALS3/MIF	16
BP	GO:0051084	'de novo' post-translational protein folding	6/274	37/18903	1.39954189837066e-05	1.39954189837066e-05	0.000623118407712068	CD74/HSPH1/DNAJB1/HSPA1A/HSPA5/SDF2	6
BP	GO:0098869	cellular oxidant detoxification	9/274	100/18903	1.49073063776655e-05	1.49073063776655e-05	0.000647854495230772	APOE/PRDX4/PRDX1/GPX8/GSTO1/PRDX6/SOD3/GSTK1/PTGES	9
BP	GO:0002443	leukocyte mediated immunity	20/274	463/18903	1.50057173442813e-05	1.50057173442813e-05	0.000647854495230772	BST2/PTGDS/HLA-B/CLU/B2M/HLA-A/HLA-DRB1/CFI/CD74/HLA-DRB5/HLA-F/CD81/HLA-DMA/HSPD1/HLA-DPB1/C1R/HLA-E/PRDX1/HLA-DRA/C1S	20
BP	GO:0050867	positive regulation of cell activation	20/274	467/18903	1.69840477332655e-05	1.69840477332655e-05	0.00072232234428829	CCL2/VCAM1/B2M/HLA-A/HLA-DRB1/CD74/HLA-DRB5/HLA-F/HSPH1/CD81/HLA-DMA/THY1/HSPD1/HLA-DPB1/HLA-E/HLA-DRA/MDK/CAV1/RHOA/MIF	20
BP	GO:0061795	Golgi lumen acidification	4/274	12/18903	1.95072361408044e-05	1.95072361408044e-05	0.000817431706395629	ATP6V0C/RNASEK/ATP6AP2/ATP6V0B	4
BP	GO:0019079	viral genome replication	10/274	130/18903	2.00928908836468e-05	2.00928908836468e-05	0.000829770490038625	CCL2/BST2/ISG15/IFI27/PPIB/ZC3HAV1/IFITM3/HACD3/PPIA/EEF1A1	10
BP	GO:0001912	positive regulation of leukocyte mediated cytotoxicity	7/274	59/18903	2.23157922517203e-05	2.23157922517203e-05	0.000908403753765517	HLA-B/B2M/HLA-A/HLA-DRB1/HLA-F/HLA-E/HLA-DRA	7
BP	GO:1905517	macrophage migration	7/274	60/18903	2.49534825725283e-05	2.49534825725283e-05	0.000994415515151422	CCL2/CSF1/CD81/EMILIN1/MDK/LGALS3/MIF	7
BP	GO:0050792	regulation of viral process	11/274	162/18903	2.51267163784105e-05	2.51267163784105e-05	0.000994415515151422	BST2/STAT1/HLA-DRB1/LY6E/ISG15/CD74/ZC3HAV1/IFITM3/HACD3/PPIA/P4HB	11
BP	GO:0006888	endoplasmic reticulum to Golgi vesicle-mediated transport	10/274	134/18903	2.61433644996122e-05	2.61433644996122e-05	0.00102047711175847	TMED1/TMED9/TMED4/KDELR1/YIPF5/KDELR2/YIF1A/LMAN2/ARF4/TMED10	10
BP	GO:0035437	maintenance of protein localization in endoplasmic reticulum	4/274	13/18903	2.78562171189926e-05	2.78562171189926e-05	0.0010726426705706	KDELR1/KDELR2/HSPA5/OS9	4
BP	GO:0030336	negative regulation of cell migration	17/274	368/18903	2.86227155920652e-05	2.86227155920652e-05	0.00108746233133643	CCL2/TIMP1/BST2/APOE/CD74/GJA1/THY1/TNFAIP6/EMILIN1/CALR/IGFBP5/SFRP1/SERPINF1/CYP1B1/COL3A1/RHOA/MIF	17
BP	GO:0034976	response to endoplasmic reticulum stress	14/274	261/18903	2.93019865843729e-05	2.93019865843729e-05	0.00109862157456922	CLU/PDIA6/HSP90B1/CALR/HSPA1A/CANX/PDIA3/PDIA4/MARCKS/CEBPB/HSPA5/OS9/CAV1/P4HB	14
BP	GO:0002460	adaptive immune response based on somatic recombination of immune receptors built from immunoglobulin superfamily domains	17/274	375/18903	3.62771193098555e-05	3.62771193098555e-05	0.00134247658197921	HLA-B/CLU/B2M/HLA-A/HLA-DRB1/CFI/CD74/HLA-DRB5/HLA-F/CD81/HLA-DMA/HSPD1/HLA-DPB1/C1R/HLA-E/HLA-DRA/C1S	17
BP	GO:0048388	endosomal lumen acidification	4/274	14/18903	3.85547578049653e-05	3.85547578049653e-05	0.00140847138161999	ATP6V0C/RNASEK/ATP6AP2/ATP6V0B	4
BP	GO:0002456	T cell mediated immunity	9/274	113/18903	3.97246594725524e-05	3.97246594725524e-05	0.00143284014912991	HLA-B/B2M/HLA-A/HLA-DRB1/HLA-F/CD81/HSPD1/HLA-E/HLA-DRA	9
BP	GO:0046651	lymphocyte proliferation	15/274	305/18903	4.17007570695429e-05	4.17007570695429e-05	0.00146864529329052	VCAM1/IRF1/HLA-A/HLA-DRB1/CD74/CD81/HSPD1/HLA-DPB1/PSMB10/IMPDH2/HLA-E/CD151/CEBPB/LGALS3/MIF	15
BP	GO:0002824	positive regulation of adaptive immune response based on somatic recombination of immune receptors built from immunoglobulin superfamily domains	9/274	114/18903	4.25906624166322e-05	4.25906624166322e-05	0.00146864529329052	HLA-B/B2M/HLA-A/HLA-DRB1/HLA-F/CD81/HSPD1/HLA-E/HLA-DRA	9
BP	GO:0051701	biological process involved in interaction with host	12/274	203/18903	4.2735235075216e-05	4.2735235075216e-05	0.00146864529329052	HLA-DRB1/LY6E/CD74/HSP90AB1/CD81/HSPA1A/IFITM3/ITGB1/PPIA/RNASEK/CAV1/P4HB	12
BP	GO:1903900	regulation of viral life cycle	10/274	142/18903	4.30342672759215e-05	4.30342672759215e-05	0.00146864529329052	BST2/HLA-DRB1/LY6E/ISG15/CD74/ZC3HAV1/IFITM3/HACD3/PPIA/P4HB	10
BP	GO:0040013	negative regulation of locomotion	18/274	419/18903	4.32943828609471e-05	4.32943828609471e-05	0.00146864529329052	CCL2/TIMP1/BST2/APOE/CD74/GJA1/THY1/TNFAIP6/EMILIN1/CALR/IGFBP5/SFRP1/SERPINF1/SEMA5A/CYP1B1/COL3A1/RHOA/MIF	18
BP	GO:1990748	cellular detoxification	9/274	115/18903	4.56294946484174e-05	4.56294946484174e-05	0.0015113104811013	APOE/PRDX4/PRDX1/GPX8/GSTO1/PRDX6/SOD3/GSTK1/PTGES	9
BP	GO:0031342	negative regulation of cell killing	5/274	28/18903	4.61384575328993e-05	4.61384575328993e-05	0.0015113104811013	HLA-B/HLA-A/HLA-F/HSP90AB1/HLA-E	5
BP	GO:0031343	positive regulation of cell killing	7/274	66/18903	4.67317911522239e-05	4.67317911522239e-05	0.0015113104811013	HLA-B/B2M/HLA-A/HLA-DRB1/HLA-F/HLA-E/HLA-DRA	7
BP	GO:0007160	cell-matrix adhesion	13/274	238/18903	4.68211152845142e-05	4.68211152845142e-05	0.0015113104811013	VCAM1/CD63/CSF1/FN1/ITGBL1/THY1/EMILIN1/EFEMP2/SFRP1/PLAU/ITGB1/COL3A1/RHOA	13
BP	GO:2000146	negative regulation of cell motility	17/274	383/18903	4.72040270325507e-05	4.72040270325507e-05	0.0015113104811013	CCL2/TIMP1/BST2/APOE/CD74/GJA1/THY1/TNFAIP6/EMILIN1/CALR/IGFBP5/SFRP1/SERPINF1/CYP1B1/COL3A1/RHOA/MIF	17
BP	GO:0044788	modulation by host of viral process	6/274	46/18903	5.05548685154594e-05	5.05548685154594e-05	0.00160060852715028	APOE/IFI27/PSMC3/PPIB/CFL1/EEF1A1	6
BP	GO:0002468	dendritic cell antigen processing and presentation	4/274	15/18903	5.19764501148221e-05	5.19764501148221e-05	0.00162753326154799	CD68/HLA-DRB1/CD74/HLA-DRA	4
BP	GO:0045765	regulation of angiogenesis	16/274	349/18903	5.38552067198307e-05	5.38552067198307e-05	0.00166803254680299	CHI3L1/STAT1/VEGFC/SPARC/FOXC1/EMILIN1/MYDGF/SFRP1/SERPINF1/ITGB1/SEMA5A/MDK/PKM/CYP1B1/PGK1/VEGFB	16
BP	GO:0009205	purine ribonucleoside triphosphate metabolic process	13/274	242/18903	5.55536636463955e-05	5.55536636463955e-05	0.00170213658733212	ATP5F1A/HSPA1A/ATP6V0C/LDHA/IMPDH2/PGAM1/AK1/GAPDH/RAN/PKM/ENO1/RHOA/PGK1	13
BP	GO:0002708	positive regulation of lymphocyte mediated immunity	9/274	119/18903	5.96836334401061e-05	5.96836334401061e-05	0.00180922279644308	HLA-B/B2M/HLA-A/HLA-DRB1/HLA-F/CD81/HSPD1/HLA-E/HLA-DRA	9
BP	GO:0002687	positive regulation of leukocyte migration	10/274	148/18903	6.11515821476285e-05	6.11515821476285e-05	0.00183420867450006	VEGFC/CD74/CSF1/THY1/CALR/CD99/MDK/RHOA/VEGFB/LGALS3	10
BP	GO:0002821	positive regulation of adaptive immune response	9/274	120/18903	6.37170981140672e-05	6.37170981140672e-05	0.00189125202406557	HLA-B/B2M/HLA-A/HLA-DRB1/HLA-F/CD81/HSPD1/HLA-E/HLA-DRA	9
BP	GO:1903131	mononuclear cell differentiation	19/274	473/18903	6.55163531040434e-05	6.55163531040434e-05	0.00191514025853639	VCAM1/HLA-B/IRF1/B2M/HLA-DRB1/TMEM176B/CD74/CSF1/SFRP1/KDELR1/SLC39A7/PRELID1/ITGB1/CEBPB/HLA-DRA/SLC25A5/MDK/RHOA/CTSK	19
BP	GO:1901342	regulation of vasculature development	16/274	355/18903	6.58661093719016e-05	6.58661093719016e-05	0.00191514025853639	CHI3L1/STAT1/VEGFC/SPARC/FOXC1/EMILIN1/MYDGF/SFRP1/SERPINF1/ITGB1/SEMA5A/MDK/PKM/CYP1B1/PGK1/VEGFB	16
BP	GO:0009144	purine nucleoside triphosphate metabolic process	13/274	247/18903	6.84354874776621e-05	6.84354874776621e-05	0.00195228099578852	ATP5F1A/HSPA1A/ATP6V0C/LDHA/IMPDH2/PGAM1/AK1/GAPDH/RAN/PKM/ENO1/RHOA/PGK1	13
BP	GO:0061684	chaperone-mediated autophagy	4/274	16/18903	6.85137401551199e-05	6.85137401551199e-05	0.00195228099578852	CLU/CTSA/BAG3/EEF1A1	4
BP	GO:0060326	cell chemotaxis	15/274	319/18903	6.93389881294731e-05	6.93389881294731e-05	0.00195623388083881	CCL2/VCAM1/VEGFC/CD74/CSF1/TNFAIP6/CALR/PPIB/RAB13/SEMA5A/MDK/PPIA/VEGFB/LGALS3/MIF	15
BP	GO:0046718	viral entry into host cell	10/274	151/18903	7.24134204751774e-05	7.24134204751774e-05	0.00201342646033679	HLA-DRB1/LY6E/CD74/CD81/HSPA1A/IFITM3/ITGB1/RNASEK/CAV1/P4HB	10
BP	GO:0018208	peptidyl-proline modification	6/274	49/18903	7.27793790705413e-05	7.27793790705413e-05	0.00201342646033679	PPIC/PRDX4/PPIB/PPIA/FKBP10/P4HB	6
BP	GO:0009199	ribonucleoside triphosphate metabolic process	13/274	249/18903	7.42718366711084e-05	7.42718366711084e-05	0.00203495811607986	ATP5F1A/HSPA1A/ATP6V0C/LDHA/IMPDH2/PGAM1/AK1/GAPDH/RAN/PKM/ENO1/RHOA/PGK1	13
BP	GO:0001936	regulation of endothelial cell proliferation	11/274	183/18903	7.65644641409966e-05	7.65644641409966e-05	0.00205644506649448	CCL2/STAT1/VEGFC/APOE/SPARC/MYDGF/ATP5F1A/SEMA5A/MDK/CAV1/VEGFB	11
BP	GO:0044000	movement in host	11/274	183/18903	7.65644641409966e-05	7.65644641409966e-05	0.00205644506649448	HLA-DRB1/LY6E/CD74/CD81/HSPA1A/IFITM3/ITGB1/PPIA/RNASEK/CAV1/P4HB	11
BP	GO:0097237	cellular response to toxic substance	9/274	123/18903	7.72211455519629e-05	7.72211455519629e-05	0.00205644506649448	APOE/PRDX4/PRDX1/GPX8/GSTO1/PRDX6/SOD3/GSTK1/PTGES	9
BP	GO:1901215	negative regulation of neuron death	12/274	218/18903	8.49562861324075e-05	8.49562861324075e-05	0.0022414879781718	CCL2/APOE/HLA-F/HSP90AB1/CSF1/SET/SERPINF1/CEBPB/MDK/RHOA/CRLF1/PSMC1	12
BP	GO:0042060	wound healing	18/274	442/18903	8.58014144538205e-05	8.58014144538205e-05	0.00224301717939635	TIMP1/APOE/VKORC1/C1GALT1C1/FN1/EMILIN1/PLAU/CCN1/CLIC1/ITGB1/CD151/PDPN/PPIA/PRCP/CAV1/FKBP10/COL3A1/RHOA	18
BP	GO:0046635	positive regulation of alpha-beta T cell activation	7/274	73/18903	8.9697299112073e-05	8.9697299112073e-05	0.00232354630331466	HLA-A/HLA-DRB1/HSPH1/CD81/HLA-E/HLA-DRA/RHOA	7
BP	GO:0002381	immunoglobulin production involved in immunoglobulin-mediated immune response	7/274	74/18903	9.78573753468204e-05	9.78573753468204e-05	0.00251209023294303	B2M/HLA-DRB1/HLA-DRB5/HLA-DMA/HSPD1/HLA-DPB1/HLA-DRA	7
BP	GO:0002688	regulation of leukocyte chemotaxis	9/274	127/18903	9.89014336176177e-05	9.89014336176177e-05	0.00251622350378657	CCL2/VEGFC/CD74/CSF1/TNFAIP6/CALR/MDK/VEGFB/MIF	9
BP	GO:0070997	neuron death	16/274	368/18903	0.000100254499901939	0.000100254499901939	0.00252807574508198	CCL2/CLU/APOE/HLA-F/HSP90AB1/CSF1/SET/SERPINF1/CEBPB/GAPDH/UBB/MDK/HSPA5/RHOA/CRLF1/PSMC1	16
BP	GO:0006898	receptor-mediated endocytosis	13/274	257/18903	0.000102150710275477	0.000102150710275477	0.00255329614695953	CLU/B2M/APOE/CD63/CD81/AP2S1/CANX/LRPAP1/ITGB1/AP2M1/RNASEK/LRP1B/CAV1	13
BP	GO:0044409	entry into host	10/274	158/18903	0.000105721555770439	0.000105721555770439	0.00261957209584054	HLA-DRB1/LY6E/CD74/CD81/HSPA1A/IFITM3/ITGB1/RNASEK/CAV1/P4HB	10
BP	GO:0043161	proteasome-mediated ubiquitin-dependent protein catabolic process	18/274	450/18903	0.000107534287288558	0.000107534287288558	0.00264151829119897	CLU/HSP90AB1/IFI27/HSP90B1/CALR/HSPA1A/CANX/PSMC3/PSMA2/ECRG4/MAP1A/PSMB1/PSMB5/HSPA5/OS9/CAV1/PSMD2/PSMC1	18
BP	GO:0052372	modulation by symbiont of entry into host	6/274	53/18903	0.000113834464793004	0.000113834464793004	0.00277237873319533	HLA-DRB1/LY6E/CD74/IFITM3/CAV1/P4HB	6
BP	GO:1903706	regulation of hemopoiesis	17/274	413/18903	0.000118577754393269	0.000118577754393269	0.00284922752530183	STAT1/HLA-B/IRF1/B2M/HLA-DRB1/ISG15/TMEM176B/CD74/CSF1/TNFAIP6/HSPA1A/SFRP1/PRELID1/CEBPB/HLA-DRA/MDK/RHOA	17
BP	GO:0031341	regulation of cell killing	8/274	102/18903	0.000118989719887466	0.000118989719887466	0.00284922752530183	HLA-B/B2M/HLA-A/HLA-DRB1/HLA-F/HSP90AB1/HLA-E/HLA-DRA	8
BP	GO:0051604	protein maturation	15/274	336/18903	0.000123489796987877	0.000123489796987877	0.00293234105654548	CLEC3B/FN1/SERPINH1/HSPD1/CALR/PRDX4/C1R/PLAU/YIPF5/SPCS1/PRCP/ENO1/ATP6AP2/PGK1/TLL1	15
BP	GO:0048144	fibroblast proliferation	8/274	103/18903	0.000127415058218136	0.000127415058218136	0.00298346342903472	CD74/FN1/SFRP1/PRDX1/BRK1/CAV1/COL3A1/MIF	8
BP	GO:0010952	positive regulation of peptidase activity	11/274	194/18903	0.000128783783406985	0.000128783783406985	0.00298346342903472	PCOLCE/PSME2/FN1/HSPD1/CTSD/CCN1/PRELID1/BEX3/CAV1/RHOA/PSME1	11
BP	GO:0061136	regulation of proteasomal protein catabolic process	11/274	194/18903	0.000128783783406985	0.000128783783406985	0.00298346342903472	CLU/APOE/HSP90AB1/PSME2/HSPA1A/PSMC3/MAP1A/UBB/CAV1/PSME1/PSMC1	11
BP	GO:0009135	purine nucleoside diphosphate metabolic process	8/274	104/18903	0.000136326842196374	0.000136326842196374	0.00309296164146995	LDHA/PGAM1/AK1/GAPDH/PKM/ENO1/PGK1/GUK1	8
BP	GO:0009179	purine ribonucleoside diphosphate metabolic process	8/274	104/18903	0.000136326842196374	0.000136326842196374	0.00309296164146995	LDHA/PGAM1/AK1/GAPDH/PKM/ENO1/PGK1/GUK1	8
BP	GO:0035966	response to topologically incorrect protein	10/274	163/18903	0.000136766719055764	0.000136766719055764	0.00309296164146995	CLU/HSPH1/HSP90AB1/SERPINH1/HSPD1/DNAJB1/HSPA1A/HSPA5/BAG3/OS9	10
BP	GO:0045953	negative regulation of natural killer cell mediated cytotoxicity	4/274	19/18903	0.000140994014792213	0.000140994014792213	0.00316345460457954	HLA-B/HLA-A/HLA-F/HLA-E	4
BP	GO:0002720	positive regulation of cytokine production involved in immune response	7/274	79/18903	0.000148229804364154	0.000148229804364154	0.00329937783979019	B2M/HLA-A/CD74/HLA-F/CD81/HLA-E/MIF	7
BP	GO:0009141	nucleoside triphosphate metabolic process	13/274	267/18903	0.000149367844206239	0.000149367844206239	0.00329937783979019	ATP5F1A/HSPA1A/ATP6V0C/LDHA/IMPDH2/PGAM1/AK1/GAPDH/RAN/PKM/ENO1/RHOA/PGK1	13
BP	GO:0070663	regulation of leukocyte proliferation	13/274	269/18903	0.000160785855857724	0.000160785855857724	0.00350388386786487	BST2/VCAM1/IRF1/HLA-A/HLA-DRB1/CD74/CSF1/CD81/HLA-DPB1/HLA-E/CEBPB/LGALS3/MIF	13
BP	GO:0001935	endothelial cell proliferation	11/274	199/18903	0.000161085462636048	0.000161085462636048	0.00350388386786487	CCL2/STAT1/VEGFC/APOE/SPARC/MYDGF/ATP5F1A/SEMA5A/MDK/CAV1/VEGFB	11
BP	GO:0002716	negative regulation of natural killer cell mediated immunity	4/274	20/18903	0.000174241713961762	0.000174241713961762	0.00373306149342691	HLA-B/HLA-A/HLA-F/HLA-E	4
BP	GO:0044794	positive regulation by host of viral process	4/274	20/18903	0.000174241713961762	0.000174241713961762	0.00373306149342691	APOE/PPIB/CFL1/EEF1A1	4
BP	GO:0044319	wound healing, spreading of cells	5/274	37/18903	0.000183964021679199	0.000183964021679199	0.00388296769345491	CCN1/ITGB1/CD151/PDPN/RHOA	5
BP	GO:0090505	epiboly involved in wound healing	5/274	37/18903	0.000183964021679199	0.000183964021679199	0.00388296769345491	CCN1/ITGB1/CD151/PDPN/RHOA	5
BP	GO:0002705	positive regulation of leukocyte mediated immunity	9/274	140/18903	0.000207603653546822	0.000207603653546822	0.00429162808551664	HLA-B/B2M/HLA-A/HLA-DRB1/HLA-F/CD81/HSPD1/HLA-E/HLA-DRA	9
BP	GO:0043903	regulation of biological process involved in symbiotic interaction	6/274	59/18903	0.000207780853465543	0.000207780853465543	0.00429162808551664	HLA-DRB1/LY6E/CD74/IFITM3/CAV1/P4HB	6
BP	GO:0030595	leukocyte chemotaxis	12/274	240/18903	0.000209336778091791	0.000209336778091791	0.00429162808551664	CCL2/VEGFC/CD74/CSF1/TNFAIP6/CALR/PPIB/MDK/PPIA/VEGFB/LGALS3/MIF	12
BP	GO:0090504	epiboly	5/274	38/18903	0.000209349644880854	0.000209349644880854	0.00429162808551664	CCN1/ITGB1/CD151/PDPN/RHOA	5
BP	GO:2001242	regulation of intrinsic apoptotic signaling pathway	10/274	172/18903	0.000212106769005431	0.000212106769005431	0.00430042904372031	CLU/CD74/HSPA1A/EIF5A/UBB/PPIA/CAV1/P4HB/ENO1/MIF	10
BP	GO:0007042	lysosomal lumen acidification	4/274	21/18903	0.000212797366238026	0.000212797366238026	0.00430042904372031	ATP6V0C/RNASEK/ATP6AP2/ATP6V0B	4
BP	GO:0006986	response to unfolded protein	9/274	141/18903	0.000218996176082491	0.000218996176082491	0.00439453408936474	HSPH1/HSP90AB1/SERPINH1/HSPD1/DNAJB1/HSPA1A/HSPA5/BAG3/OS9	9
BP	GO:0032102	negative regulation of response to external stimulus	17/274	436/18903	0.000225394193236446	0.000225394193236446	0.00449129246294486	CCL2/HLA-B/HTRA1/HLA-A/HLA-DRB1/APOE/ISG15/HLA-F/TNFAIP6/NUCB2/PLAU/SERPINF1/HLA-E/SEMA5A/MDK/METRNL/MIF	17
BP	GO:0032944	regulation of mononuclear cell proliferation	12/274	243/18903	0.000234694663273394	0.000234694663273394	0.00464414074182075	VCAM1/IRF1/HLA-A/HLA-DRB1/CD74/CSF1/CD81/HLA-DPB1/HLA-E/CEBPB/LGALS3/MIF	12
BP	GO:0007229	integrin-mediated signaling pathway	8/274	113/18903	0.00024217652157503	0.00024217652157503	0.00475914224249441	TIMP1/ISG15/CD63/FN1/ITGBL1/THY1/ITGB1/COL3A1	8
BP	GO:0050673	epithelial cell proliferation	18/274	481/18903	0.000244404208667829	0.000244404208667829	0.00477002301992656	CCL2/STAT1/HTRA1/VEGFC/B2M/APOE/SPARC/MYDGF/ATP5F1A/IGFBP5/SFRP1/SERPINF1/SEMA5A/CEBPB/MDK/CAV1/MAP2K2/VEGFB	18
BP	GO:0030100	regulation of endocytosis	11/274	209/18903	0.000246665447578142	0.000246665447578142	0.00478140613386346	CLU/B2M/APOE/CD63/AP2S1/LRPAP1/AP2M1/CD151/CALM3/CAV1/LGALS3	11
BP	GO:0009185	ribonucleoside diphosphate metabolic process	8/274	114/18903	0.000257239605285098	0.000257239605285098	0.00495268571484181	LDHA/PGAM1/AK1/GAPDH/PKM/ENO1/PGK1/GUK1	8
BP	GO:0048246	macrophage chemotaxis	5/274	40/18903	0.000268036750972758	0.000268036750972758	0.00512593065971921	CCL2/CSF1/MDK/LGALS3/MIF	5
BP	GO:0001910	regulation of leukocyte mediated cytotoxicity	7/274	87/18903	0.000270846031059616	0.000270846031059616	0.00514512425318162	HLA-B/B2M/HLA-A/HLA-DRB1/HLA-F/HLA-E/HLA-DRA	7
BP	GO:0046634	regulation of alpha-beta T cell activation	8/274	115/18903	0.000273060921968214	0.000273060921968214	0.00515284709493172	IRF1/HLA-A/HLA-DRB1/HSPH1/CD81/HLA-E/HLA-DRA/RHOA	8
BP	GO:0042098	T cell proliferation	11/274	212/18903	0.000278829991568385	0.000278829991568385	0.00522709686409707	VCAM1/IRF1/HLA-A/HLA-DRB1/CD81/HLA-DPB1/PSMB10/HLA-E/CD151/CEBPB/LGALS3	11
BP	GO:1901214	regulation of neuron death	14/274	325/18903	0.000297965043672013	0.000297965043672013	0.00552411107206087	CCL2/CLU/APOE/HLA-F/HSP90AB1/CSF1/SET/SERPINF1/CEBPB/UBB/MDK/RHOA/CRLF1/PSMC1	14
BP	GO:0032481	positive regulation of type I interferon production	6/274	63/18903	0.000298550960414668	0.000298550960414668	0.00552411107206087	STAT1/IRF1/ISG15/HSPD1/ZC3HAV1/GAPDH	6
BP	GO:0051131	chaperone-mediated protein complex assembly	4/274	23/18903	0.000307740784374119	0.000307740784374119	0.00565741462343457	CLU/HSP90AB1/HSPD1/HSPA1A	4
BP	GO:0002718	regulation of cytokine production involved in immune response	8/274	118/18903	0.000325364768473938	0.000325364768473938	0.00594306631753678	BST2/B2M/HLA-A/CD74/HLA-F/CD81/HLA-E/MIF	8
BP	GO:0009615	response to virus	16/274	409/18903	0.000331330057218339	0.000331330057218339	0.00601347948300397	BST2/STAT1/IFI6/CLU/HTRA1/IRF1/ISG15/IFI27/CALR/EEF1G/PSMA2/ZC3HAV1/EIF5A/IFITM3/ENO1/CFL1	16
BP	GO:0045657	positive regulation of monocyte differentiation	3/274	10/18903	0.000335226455047488	0.000335226455047488	0.00604568963233545	HLA-DRB1/CD74/CSF1	3
BP	GO:0048525	negative regulation of viral process	7/274	91/18903	0.000357203591988013	0.000357203591988013	0.00640152349229759	BST2/STAT1/LY6E/ISG15/ZC3HAV1/IFITM3/PPIA	7
BP	GO:0002367	cytokine production involved in immune response	8/274	120/18903	0.000364569805548588	0.000364569805548588	0.00646183325027315	BST2/B2M/HLA-A/CD74/HLA-F/CD81/HLA-E/MIF	8
BP	GO:0070841	inclusion body assembly	4/274	24/18903	0.000365104320513217	0.000365104320513217	0.00646183325027315	CLU/DNAJB1/HSPA1A/BAG3	4
BP	GO:0002440	production of molecular mediator of immune response	14/274	333/18903	0.000380612649298753	0.000380612649298753	0.00667632794037393	BST2/B2M/HLA-A/HLA-DRB1/CD74/HLA-DRB5/HLA-F/CD81/HLA-DMA/HSPD1/HLA-DPB1/HLA-E/HLA-DRA/MIF	14
BP	GO:0046031	ADP metabolic process	7/274	92/18903	0.000381909634860326	0.000381909634860326	0.00667632794037393	LDHA/PGAM1/AK1/GAPDH/PKM/ENO1/PGK1	7
BP	GO:0001666	response to hypoxia	13/274	296/18903	0.000405655500002544	0.000405655500002544	0.00704819922019825	VCAM1/VEGFC/AGTRAP/HSP90B1/SFRP1/PLAU/CAV1/P4HB/SOD3/ENO1/RHOA/PGK1/VEGFB	13
BP	GO:0045766	positive regulation of angiogenesis	10/274	187/18903	0.000413978579724269	0.000413978579724269	0.00710615101657322	CHI3L1/VEGFC/EMILIN1/MYDGF/ITGB1/SEMA5A/MDK/PKM/CYP1B1/VEGFB	10
BP	GO:1904018	positive regulation of vasculature development	10/274	187/18903	0.000413978579724269	0.000413978579724269	0.00710615101657322	CHI3L1/VEGFC/EMILIN1/MYDGF/ITGB1/SEMA5A/MDK/PKM/CYP1B1/VEGFB	10
BP	GO:0098754	detoxification	9/274	154/18903	0.000420904513951128	0.000420904513951128	0.00715749691046562	APOE/PRDX4/PRDX1/GPX8/GSTO1/PRDX6/SOD3/GSTK1/PTGES	9
BP	GO:1905521	regulation of macrophage migration	5/274	44/18903	0.000421993537831663	0.000421993537831663	0.00715749691046562	CSF1/CD81/EMILIN1/MDK/MIF	5
BP	GO:0070482	response to oxygen levels	14/274	337/18903	0.00042881315529167	0.00042881315529167	0.0072028837934439	VCAM1/VEGFC/AGTRAP/HSP90B1/SFRP1/PLAU/PDPN/CAV1/P4HB/SOD3/ENO1/RHOA/PGK1/VEGFB	14
BP	GO:0001911	negative regulation of leukocyte mediated cytotoxicity	4/274	25/18903	0.000429725058234647	0.000429725058234647	0.0072028837934439	HLA-B/HLA-A/HLA-F/HLA-E	4
BP	GO:0097193	intrinsic apoptotic signaling pathway	13/274	298/18903	0.000432384300929001	0.000432384300929001	0.0072050741927658	IFI6/CLU/CD74/HSPA1A/EIF5A/CEBPB/UBB/PPIA/CYP1B1/CAV1/P4HB/ENO1/MIF	13
BP	GO:0001906	cell killing	10/274	189/18903	0.000450173570728681	0.000450173570728681	0.00745789385533989	HLA-B/B2M/HLA-A/HLA-DRB1/HLA-F/HSP90AB1/HLA-E/GAPDH/PRDX1/HLA-DRA	10
BP	GO:0007614	short-term memory	3/274	11/18903	0.000456003360658202	0.000456003360658202	0.00746764124199487	RCAN1/SERPINF1/MDK	3
BP	GO:0048251	elastic fiber assembly	3/274	11/18903	0.000456003360658202	0.000456003360658202	0.00746764124199487	EMILIN1/EFEMP2/COL3A1	3
BP	GO:0007596	blood coagulation	11/274	225/18903	0.000462179807091844	0.000462179807091844	0.0075255382724669	APOE/VKORC1/C1GALT1C1/FN1/EMILIN1/PLAU/CLIC1/PDPN/PPIA/CAV1/COL3A1	11
BP	GO:0051651	maintenance of location in cell	11/274	226/18903	0.000479710409125322	0.000479710409125322	0.00776660333434359	APOE/THY1/HSP90B1/CALR/KDELR1/KDELR2/HSPA5/GSTO1/CALM3/OS9/CAV1	11
BP	GO:1903050	regulation of proteolysis involved in protein catabolic process	11/274	227/18903	0.000497794327531812	0.000497794327531812	0.00799297194168806	CLU/APOE/HSP90AB1/PSME2/HSPA1A/PSMC3/MAP1A/UBB/CAV1/PSME1/PSMC1	11
BP	GO:0035751	regulation of lysosomal lumen pH	4/274	26/18903	0.000502107454260826	0.000502107454260826	0.00799297194168806	ATP6V0C/RNASEK/ATP6AP2/ATP6V0B	4
BP	GO:1903901	negative regulation of viral life cycle	4/274	26/18903	0.000502107454260826	0.000502107454260826	0.00799297194168806	BST2/LY6E/IFITM3/PPIA	4
BP	GO:0097530	granulocyte migration	9/274	158/18903	0.000507396219711351	0.000507396219711351	0.00803228986408554	CCL2/CD74/CSF1/TNFAIP6/PPIB/CD99/MDK/PPIA/LGALS3	9
BP	GO:0046596	regulation of viral entry into host cell	5/274	46/18903	0.000520232528726403	0.000520232528726403	0.00818999392417781	HLA-DRB1/LY6E/CD74/IFITM3/P4HB	5
BP	GO:0050817	coagulation	11/274	230/18903	0.000555503580502662	0.000555503580502662	0.00868171095782683	APOE/VKORC1/C1GALT1C1/FN1/EMILIN1/PLAU/CLIC1/PDPN/PPIA/CAV1/COL3A1	11
BP	GO:0001503	ossification	16/274	429/18903	0.000557560195795417	0.000557560195795417	0.00868171095782683	CLEC3B/VEGFC/ISG15/FOXC1/CSF1/TNFAIP6/IGFBP5/SFRP1/MESD/CCN1/CLIC1/ATRAID/CEBPB/MDK/RHOA/CTSK	16
BP	GO:0007599	hemostasis	11/274	231/18903	0.000575939505342976	0.000575939505342976	0.00891915469658717	APOE/VKORC1/C1GALT1C1/FN1/EMILIN1/PLAU/CLIC1/PDPN/PPIA/CAV1/COL3A1	11
BP	GO:0031639	plasminogen activation	4/274	27/18903	0.000582760699904449	0.000582760699904449	0.00892774880951524	CLEC3B/PLAU/ENO1/PGK1	4
BP	GO:0042026	protein refolding	4/274	27/18903	0.000582760699904449	0.000582760699904449	0.00892774880951524	B2M/HSPD1/HSPA1A/HSPA5	4
BP	GO:0002424	T cell mediated immune response to tumor cell	3/274	12/18903	0.000601502068830668	0.000601502068830668	0.0091655845782416	HLA-A/HLA-DRB1/HSPD1	3
BP	GO:0036293	response to decreased oxygen levels	13/274	309/18903	0.000607675916371199	0.000607675916371199	0.00921040708632047	VCAM1/VEGFC/AGTRAP/HSP90B1/SFRP1/PLAU/CAV1/P4HB/SOD3/ENO1/RHOA/PGK1/VEGFB	13
BP	GO:0071621	granulocyte chemotaxis	8/274	130/18903	0.000622538731593288	0.000622538731593288	0.00933635648987828	CCL2/CD74/CSF1/TNFAIP6/PPIB/MDK/PPIA/LGALS3	8
BP	GO:1990266	neutrophil migration	8/274	130/18903	0.000622538731593288	0.000622538731593288	0.00933635648987828	CCL2/CD74/TNFAIP6/PPIB/CD99/MDK/PPIA/LGALS3	8
BP	GO:0006165	nucleoside diphosphate phosphorylation	7/274	100/18903	0.000632703034255846	0.000632703034255846	0.00943911333001143	LDHA/PGAM1/AK1/GAPDH/PKM/ENO1/PGK1	7
BP	GO:0031348	negative regulation of defense response	12/274	272/18903	0.000646674351075041	0.000646674351075041	0.00955565618574311	HLA-B/HTRA1/HLA-A/HLA-DRB1/APOE/ISG15/HLA-F/TNFAIP6/SERPINF1/HLA-E/MDK/METRNL	12
BP	GO:0002819	regulation of adaptive immune response	10/274	198/18903	0.000647221855063169	0.000647221855063169	0.00955565618574311	HLA-B/IRF1/B2M/HLA-A/HLA-DRB1/HLA-F/CD81/HSPD1/HLA-E/HLA-DRA	10
BP	GO:0072593	reactive oxygen species metabolic process	11/274	235/18903	0.0006640706422034	0.0006640706422034	0.0097538753578112	MMP3/IFI6/PRDX4/CCN1/PRDX1/SLC5A3/CYP1B1/PRCP/SOD3/RHOA/ARF4	11
BP	GO:0009132	nucleoside diphosphate metabolic process	8/274	132/18903	0.000688539237007556	0.000688539237007556	0.0100258480098305	LDHA/PGAM1/AK1/GAPDH/PKM/ENO1/PGK1/GUK1	8
BP	GO:0061448	connective tissue development	12/274	274/18903	0.000689624270199643	0.000689624270199643	0.0100258480098305	TIMP1/CHI3L1/CSF1/SERPINH1/EFEMP1/CCN1/UBB/MDK/BGN/COL3A1/PGRMC2/CTSK	12
BP	GO:0007030	Golgi organization	9/274	165/18903	0.000693647053380856	0.000693647053380856	0.010033142257558	TMED1/TMED9/TMED4/ARL1/SURF4/YIPF5/LMAN2/MAP2K2/TMED10	9
BP	GO:0046939	nucleotide phosphorylation	7/274	102/18903	0.000712266071778538	0.000712266071778538	0.0102080250376668	LDHA/PGAM1/AK1/GAPDH/PKM/ENO1/PGK1	7
BP	GO:0045123	cellular extravasation	6/274	74/18903	0.000712902524333546	0.000712902524333546	0.0102080250376668	CCL2/VCAM1/THY1/CD99/ITGB1/MDK	6
BP	GO:0070665	positive regulation of leukocyte proliferation	9/274	167/18903	0.000756058293406564	0.000756058293406564	0.0107006841926401	BST2/VCAM1/HLA-A/CD74/CSF1/CD81/HLA-DPB1/HLA-E/MIF	9
BP	GO:0001909	leukocyte mediated cytotoxicity	8/274	134/18903	0.000760067253258847	0.000760067253258847	0.0107006841926401	HLA-B/B2M/HLA-A/HLA-DRB1/HLA-F/HLA-E/PRDX1/HLA-DRA	8
BP	GO:0050670	regulation of lymphocyte proliferation	11/274	239/18903	0.000763157113299517	0.000763157113299517	0.0107006841926401	VCAM1/IRF1/HLA-A/HLA-DRB1/CD74/CD81/HLA-DPB1/HLA-E/CEBPB/LGALS3/MIF	11
BP	GO:2000242	negative regulation of reproductive process	6/274	75/18903	0.000765623479799294	0.000765623479799294	0.0107006841926401	TIMP1/PTGDS/GJA1/CALR/PRDX4/SERPINF1	6
BP	GO:1902105	regulation of leukocyte differentiation	13/274	317/18903	0.000769985917199973	0.000769985917199973	0.0107006841926401	HLA-B/IRF1/HLA-DRB1/TMEM176B/CD74/CSF1/TNFAIP6/SFRP1/PRELID1/CEBPB/HLA-DRA/MDK/RHOA	13
BP	GO:1903909	regulation of receptor clustering	3/274	13/18903	0.00077359582434417	0.00077359582434417	0.0107006841926401	CD81/TNFAIP6/MESD	3
BP	GO:2001198	regulation of dendritic cell differentiation	3/274	13/18903	0.00077359582434417	0.00077359582434417	0.0107006841926401	HLA-B/TMEM176B/CEBPB	3
BP	GO:0001937	negative regulation of endothelial cell proliferation	6/274	76/18903	0.000821306178825306	0.000821306178825306	0.0113057504504455	CCL2/STAT1/APOE/SPARC/ATP5F1A/CAV1	6
BP	GO:0043542	endothelial cell migration	12/274	281/18903	0.00085925071236496	0.00085925071236496	0.0117712129472264	VEGFC/APOE/SPARC/ATP5F1A/CALR/SERPINF1/ITGB1/RAB13/SEMA5A/CYP1B1/PRCP/RHOA	12
BP	GO:0030593	neutrophil chemotaxis	7/274	106/18903	0.000895079113920431	0.000895079113920431	0.0122033702411615	CCL2/CD74/TNFAIP6/PPIB/MDK/PPIA/LGALS3	7
BP	GO:0060840	artery development	7/274	107/18903	0.000946100738922476	0.000946100738922476	0.0127906120269271	APOE/FOXC1/EFEMP2/LOXL1/MDK/FKBP10/COL3A1	7
BP	GO:1903829	positive regulation of protein localization	16/274	451/18903	0.000948382545168987	0.000948382545168987	0.0127906120269271	VEGFC/HLA-DRB1/HSP90AB1/CD81/CCT3/TNFAIP6/MESD/MAP1A/ITGB1/SLC5A3/RAN/PPIA/CCT6A/BAG3/LGALS3/TMED10	16
BP	GO:0033674	positive regulation of kinase activity	17/274	496/18903	0.000967650071318074	0.000967650071318074	0.0127906120269271	CHI3L1/CLU/VEGFC/HLA-DRB1/CD74/HSP90AB1/CSF1/CD81/JTB/TPD52L1/CCN1/PPIA/CALM3/MAP2K2/RHOA/LMO4/MIF	17
BP	GO:0002475	antigen processing and presentation via MHC class Ib	3/274	14/18903	0.000974061569763955	0.000974061569763955	0.0127906120269271	B2M/HLA-F/HLA-E	3
BP	GO:0046598	positive regulation of viral entry into host cell	3/274	14/18903	0.000974061569763955	0.000974061569763955	0.0127906120269271	HLA-DRB1/CD74/P4HB	3
BP	GO:0075294	positive regulation by symbiont of entry into host	3/274	14/18903	0.000974061569763955	0.000974061569763955	0.0127906120269271	HLA-DRB1/CD74/P4HB	3
BP	GO:0098760	response to interleukin-7	3/274	14/18903	0.000974061569763955	0.000974061569763955	0.0127906120269271	PDIA3/YBX1/P4HB	3
BP	GO:0098761	cellular response to interleukin-7	3/274	14/18903	0.000974061569763955	0.000974061569763955	0.0127906120269271	PDIA3/YBX1/P4HB	3
BP	GO:0033688	regulation of osteoblast proliferation	4/274	31/18903	0.000998378010946552	0.000998378010946552	0.0129441943497077	SFRP1/CCN1/ATRAID/RHOA	4
BP	GO:0006090	pyruvate metabolic process	7/274	108/18903	0.000999385526076433	0.000999385526076433	0.0129441943497077	LDHB/LDHA/PGAM1/GAPDH/PKM/ENO1/PGK1	7
BP	GO:0008637	apoptotic mitochondrial changes	7/274	108/18903	0.000999385526076433	0.000999385526076433	0.0129441943497077	IFI6/CLU/HSPD1/JTB/HSPA1A/PRELID1/SLC25A5	7
BP	GO:0048844	artery morphogenesis	6/274	79/18903	0.00100724467460097	0.00100724467460097	0.0129792856642286	APOE/FOXC1/EFEMP2/MDK/FKBP10/COL3A1	6
BP	GO:0034341	response to interferon-gamma	8/274	140/18903	0.00101120478263237	0.00101120478263237	0.0129792856642286	CCL2/BST2/STAT1/IRF1/CD74/FLNB/IFITM3/GAPDH	8
BP	GO:0045667	regulation of osteoblast differentiation	8/274	141/18903	0.00105885642813913	0.00105885642813913	0.013529970974617	VEGFC/TNFAIP6/IGFBP5/SFRP1/CCN1/CLIC1/ATRAID/CEBPB	8
BP	GO:0050680	negative regulation of epithelial cell proliferation	9/274	176/18903	0.00109617486863439	0.00109617486863439	0.0139087166632208	CCL2/STAT1/B2M/APOE/SPARC/ATP5F1A/SFRP1/SERPINF1/CAV1	9
BP	GO:0009636	response to toxic substance	11/274	250/18903	0.00110075916726697	0.00110075916726697	0.0139087166632208	APOE/PRDX4/PRDX1/GPX8/GSTO1/CYP1B1/PRDX6/SOD3/GSTK1/SRSF9/PTGES	11
BP	GO:0050678	regulation of epithelial cell proliferation	15/274	414/18903	0.00110314054953584	0.00110314054953584	0.0139087166632208	CCL2/STAT1/HTRA1/VEGFC/B2M/APOE/SPARC/MYDGF/ATP5F1A/SFRP1/SERPINF1/SEMA5A/MDK/CAV1/VEGFB	15
BP	GO:0001516	prostaglandin biosynthetic process	4/274	32/18903	0.00112812285174553	0.00112812285174553	0.0140373640987136	PTGDS/CD74/PTGES/MIF	4
BP	GO:0035456	response to interferon-beta	4/274	32/18903	0.00112812285174553	0.00112812285174553	0.0140373640987136	BST2/STAT1/IRF1/IFITM3	4
BP	GO:0046457	prostanoid biosynthetic process	4/274	32/18903	0.00112812285174553	0.00112812285174553	0.0140373640987136	PTGDS/CD74/PTGES/MIF	4
BP	GO:0045637	regulation of myeloid cell differentiation	10/274	214/18903	0.00117158435523925	0.00117158435523925	0.0144519428099004	STAT1/B2M/HLA-DRB1/ISG15/CD74/CSF1/TNFAIP6/HSPA1A/SFRP1/CEBPB	10
BP	GO:0050821	protein stabilization	10/274	214/18903	0.00117158435523925	0.00117158435523925	0.0144519428099004	CLU/HSP90AB1/CCT3/HSPD1/CALR/HSPA1A/PPIB/GAPDH/CCT6A/BAG3	10
BP	GO:0002706	regulation of lymphocyte mediated immunity	9/274	179/18903	0.00123375942193731	0.00123375942193731	0.0150882618259964	HLA-B/B2M/HLA-A/HLA-DRB1/HLA-F/CD81/HSPD1/HLA-E/HLA-DRA	9
BP	GO:0048771	tissue remodeling	9/274	179/18903	0.00123375942193731	0.00123375942193731	0.0150882618259964	TIMP1/FOXC1/GJA1/RSPO3/IGFBP5/SFRP1/MDK/CAV1/CTSK	9
BP	GO:0007035	vacuolar acidification	4/274	33/18903	0.00126924119073758	0.00126924119073758	0.0153248702200117	ATP6V0C/RNASEK/ATP6AP2/ATP6V0B	4
BP	GO:0071353	cellular response to interleukin-4	4/274	33/18903	0.00126924119073758	0.00126924119073758	0.0153248702200117	HSP90AB1/IMPDH2/RPLP0/HSPA5	4
BP	GO:1902253	regulation of intrinsic apoptotic signaling pathway by p53 class mediator	4/274	33/18903	0.00126924119073758	0.00126924119073758	0.0153248702200117	CD74/EIF5A/UBB/MIF	4
BP	GO:0046034	ATP metabolic process	10/274	217/18903	0.00130067335875138	0.00130067335875138	0.0156070226283082	ATP5F1A/HSPA1A/ATP6V0C/LDHA/PGAM1/AK1/GAPDH/PKM/ENO1/PGK1	10
BP	GO:0006096	glycolytic process	6/274	83/18903	0.00130356402521629	0.00130356402521629	0.0156070226283082	LDHA/PGAM1/GAPDH/PKM/ENO1/PGK1	6
BP	GO:0002822	regulation of adaptive immune response based on somatic recombination of immune receptors built from immunoglobulin superfamily domains	9/274	182/18903	0.00138496384079724	0.00138496384079724	0.0163324665794399	HLA-B/B2M/HLA-A/HLA-DRB1/HLA-F/CD81/HSPD1/HLA-E/HLA-DRA	9
BP	GO:0042129	regulation of T cell proliferation	9/274	182/18903	0.00138496384079724	0.00138496384079724	0.0163324665794399	VCAM1/IRF1/HLA-A/HLA-DRB1/CD81/HLA-DPB1/HLA-E/CEBPB/LGALS3	9
BP	GO:0006757	ATP generation from ADP	6/274	84/18903	0.0013870831424504	0.0013870831424504	0.0163324665794399	LDHA/PGAM1/GAPDH/PKM/ENO1/PGK1	6
BP	GO:0051851	modulation by host of symbiont process	6/274	84/18903	0.0013870831424504	0.0013870831424504	0.0163324665794399	APOE/IFI27/PSMC3/PPIB/CFL1/EEF1A1	6
BP	GO:0043113	receptor clustering	5/274	57/18903	0.00139632531612281	0.00139632531612281	0.0163736306291723	APOE/CD81/THY1/TNFAIP6/MESD	5
BP	GO:0055094	response to lipoprotein particle	4/274	34/18903	0.00142225026417571	0.00142225026417571	0.0166092815579105	CD68/APOE/CD81/ITGB1	4
BP	GO:0006735	NADH regeneration	3/274	16/18903	0.00146675264418111	0.00146675264418111	0.016920943566155	PKM/ENO1/PGK1	3
BP	GO:0061621	canonical glycolysis	3/274	16/18903	0.00146675264418111	0.00146675264418111	0.016920943566155	PKM/ENO1/PGK1	3
BP	GO:0061718	glucose catabolic process to pyruvate	3/274	16/18903	0.00146675264418111	0.00146675264418111	0.016920943566155	PKM/ENO1/PGK1	3
BP	GO:0050866	negative regulation of cell activation	10/274	221/18903	0.00149059744414866	0.00149059744414866	0.0171266862534398	IRF1/HLA-DRB1/APOE/CD74/HLA-F/EMILIN1/SFRP1/CEBPB/MDK/LGALS3	10
BP	GO:0032946	positive regulation of mononuclear cell proliferation	8/274	149/18903	0.00150816234851587	0.00150816234851587	0.0172589113398117	VCAM1/HLA-A/CD74/CSF1/CD81/HLA-DPB1/HLA-E/MIF	8
BP	GO:0002699	positive regulation of immune effector process	11/274	261/18903	0.00155307024585635	0.00155307024585635	0.0177017311811922	HLA-B/B2M/HLA-A/HLA-DRB1/CD74/HLA-F/CD81/HSPD1/HLA-E/HLA-DRA/MIF	11
BP	GO:0043666	regulation of phosphoprotein phosphatase activity	5/274	59/18903	0.00163082875809502	0.00163082875809502	0.0185139586838466	HSP90AB1/RCAN1/HSP90B1/CALM3/LGALS3	5
BP	GO:0097191	extrinsic apoptotic signaling pathway	10/274	224/18903	0.00164734589678848	0.00164734589678848	0.0185748927653288	IFI6/IFI27/HSPA1A/SFRP1/PDIA3/BEX3/BAG3/CAV1/TIMP3/LGALS3	10
BP	GO:0030433	ubiquitin-dependent ERAD pathway	6/274	87/18903	0.00166227106479531	0.00166227106479531	0.0185748927653288	HSP90B1/CALR/CANX/HSPA5/OS9/CAV1	6
BP	GO:0045069	regulation of viral genome replication	6/274	87/18903	0.00166227106479531	0.00166227106479531	0.0185748927653288	BST2/ISG15/ZC3HAV1/IFITM3/HACD3/PPIA	6
BP	GO:0048145	regulation of fibroblast proliferation	6/274	87/18903	0.00166227106479531	0.00166227106479531	0.0185748927653288	CD74/FN1/SFRP1/BRK1/CAV1/MIF	6
BP	GO:0002011	morphogenesis of an epithelial sheet	5/274	60/18903	0.00175835000830484	0.00175835000830484	0.0190612423758964	CCN1/ITGB1/CD151/PDPN/RHOA	5
BP	GO:0016045	detection of bacterium	3/274	17/18903	0.00176207613317219	0.00176207613317219	0.0190612423758964	HLA-B/HLA-A/HLA-DRB1	3
BP	GO:0070206	protein trimerization	3/274	17/18903	0.00176207613317219	0.00176207613317219	0.0190612423758964	CD74/STEAP4/MIF	3
BP	GO:0090083	regulation of inclusion body assembly	3/274	17/18903	0.00176207613317219	0.00176207613317219	0.0190612423758964	CLU/DNAJB1/HSPA1A	3
BP	GO:0090713	immunological memory process	3/274	17/18903	0.00176207613317219	0.00176207613317219	0.0190612423758964	HLA-DRB1/CD81/HLA-DRA	3
BP	GO:1901163	regulation of trophoblast cell migration	3/274	17/18903	0.00176207613317219	0.00176207613317219	0.0190612423758964	TIMP1/GJA1/CALR	3
BP	GO:0033687	osteoblast proliferation	4/274	36/18903	0.00176599910893048	0.00176599910893048	0.0190612423758964	SFRP1/CCN1/ATRAID/RHOA	4
BP	GO:0045589	regulation of regulatory T cell differentiation	4/274	36/18903	0.00176599910893048	0.00176599910893048	0.0190612423758964	IRF1/HLA-DRB1/HLA-DRA/MDK	4
BP	GO:0070670	response to interleukin-4	4/274	36/18903	0.00176599910893048	0.00176599910893048	0.0190612423758964	HSP90AB1/IMPDH2/RPLP0/HSPA5	4
BP	GO:0043524	negative regulation of neuron apoptotic process	8/274	154/18903	0.00185809437269688	0.00185809437269688	0.0199795887463375	CCL2/APOE/HSP90AB1/SET/CEBPB/MDK/RHOA/CRLF1	8
BP	GO:0031623	receptor internalization	7/274	121/18903	0.0019311335127907	0.0019311335127907	0.0206868952082486	CD63/CD81/AP2S1/LRPAP1/ITGB1/AP2M1/CAV1	7
BP	GO:0071402	cellular response to lipoprotein particle stimulus	4/274	37/18903	0.00195776093768821	0.00195776093768821	0.0208935890334003	CD68/APOE/CD81/ITGB1	4
BP	GO:0045861	negative regulation of proteolysis	13/274	352/18903	0.00197223359772845	0.00197223359772845	0.0209695064770264	TIMP1/BST2/IFI6/APLP2/HSP90AB1/SERPINH1/PLAU/SERPINF1/MAP1A/GAPDH/TIMP3/RARRES1/TMED10	13
BP	GO:0050920	regulation of chemotaxis	10/274	230/18903	0.00200095821892387	0.00200095821892387	0.0211958282082838	CCL2/VEGFC/CD74/CSF1/TNFAIP6/CALR/SEMA5A/MDK/VEGFB/MIF	10
BP	GO:0001946	lymphangiogenesis	3/274	18/18903	0.00209197339290135	0.00209197339290135	0.0217555588727774	VEGFC/FOXC1/PDPN	3
BP	GO:0002693	positive regulation of cellular extravasation	3/274	18/18903	0.00209197339290135	0.00209197339290135	0.0217555588727774	THY1/CD99/MDK	3
BP	GO:0010755	regulation of plasminogen activation	3/274	18/18903	0.00209197339290135	0.00209197339290135	0.0217555588727774	CLEC3B/PLAU/ENO1	3
BP	GO:0061450	trophoblast cell migration	3/274	18/18903	0.00209197339290135	0.00209197339290135	0.0217555588727774	TIMP1/GJA1/CALR	3
BP	GO:0061620	glycolytic process through glucose-6-phosphate	3/274	18/18903	0.00209197339290135	0.00209197339290135	0.0217555588727774	PKM/ENO1/PGK1	3
BP	GO:0002369	T cell cytokine production	4/274	38/18903	0.00216345638390084	0.00216345638390084	0.0223359131625461	B2M/HLA-A/HLA-F/CD81	4
BP	GO:0002724	regulation of T cell cytokine production	4/274	38/18903	0.00216345638390084	0.00216345638390084	0.0223359131625461	B2M/HLA-A/HLA-F/CD81	4
BP	GO:2001234	negative regulation of apoptotic signaling pathway	10/274	233/18903	0.00219942708982391	0.00219942708982391	0.0226253054613464	IFI6/CLU/CD74/HSPA1A/PRELID1/SLC25A5/PPIA/ENO1/LGALS3/MIF	10
BP	GO:0048524	positive regulation of viral process	5/274	64/18903	0.00234237465144585	0.00234237465144585	0.0239230642575511	HLA-DRB1/CD74/HACD3/PPIA/P4HB	5
BP	GO:0050918	positive chemotaxis	5/274	64/18903	0.00234237465144585	0.00234237465144585	0.0239230642575511	VEGFC/SEMA5A/VEGFB/LGALS3/MIF	5
BP	GO:1902600	proton transmembrane transport	8/274	160/18903	0.00235937131127761	0.00235937131127761	0.0240105945098816	ATP5F1A/ATP6V0C/COX7A2L/SLC25A5/RNASEK/NDUFA4/ATP6AP2/ATP6V0B	8
BP	GO:0045066	regulatory T cell differentiation	4/274	39/18903	0.00238358657094156	0.00238358657094156	0.0241707018075999	IRF1/HLA-DRB1/HLA-DRA/MDK	4
BP	GO:0002831	regulation of response to biotic stimulus	13/274	361/18903	0.00245597678280641	0.00245597678280641	0.0245514165502277	STAT1/HLA-B/HTRA1/IRF1/HLA-A/HLA-DRB1/APOE/ISG15/HLA-F/EMILIN1/HSPD1/HLA-E/MIF	13
BP	GO:0006098	pentose-phosphate shunt	3/274	19/18903	0.00245778202629681	0.00245778202629681	0.0245514165502277	PGAM1/PGLS/TALDO1	3
BP	GO:0061615	glycolytic process through fructose-6-phosphate	3/274	19/18903	0.00245778202629681	0.00245778202629681	0.0245514165502277	PKM/ENO1/PGK1	3
BP	GO:2001185	regulation of CD8-positive, alpha-beta T cell activation	3/274	19/18903	0.00245778202629681	0.00245778202629681	0.0245514165502277	IRF1/HLA-A/HLA-E	3
BP	GO:0035304	regulation of protein dephosphorylation	6/274	94/18903	0.00246453207191959	0.00246453207191959	0.0245514165502277	HSP90AB1/RCAN1/HSP90B1/PPIA/CALM3/LGALS3	6
BP	GO:0071559	response to transforming growth factor beta	11/274	277/18903	0.00247282738175825	0.00247282738175825	0.0245514165502277	CLEC3B/HTRA1/HSP90AB1/EMILIN1/HSPA1A/SFRP1/HSPA5/CAV1/COL3A1/MXRA5/CTSK	11
BP	GO:0032507	maintenance of protein location in cell	5/274	65/18903	0.00250804902948562	0.00250804902948562	0.0248146517646842	KDELR1/KDELR2/HSPA5/OS9/CAV1	5
BP	GO:0006959	humoral immune response	12/274	320/18903	0.00256640551244262	0.00256640551244262	0.0253041694488515	CCL2/CFB/CLU/HLA-A/HLA-DRB1/CFI/CD81/PSMB10/C1R/HLA-E/GAPDH/C1S	12
BP	GO:0034605	cellular response to heat	5/274	66/18903	0.00268206639687379	0.00268206639687379	0.0263533710937834	HSP90AB1/DNAJB1/HSPA1A/CHORDC1/BAG3	5
BP	GO:0051216	cartilage development	9/274	201/18903	0.00272405791045711	0.00272405791045711	0.0266739908251308	TIMP1/CHI3L1/SERPINH1/EFEMP1/CCN1/MDK/BGN/COL3A1/CTSK	9
BP	GO:0045807	positive regulation of endocytosis	6/274	96/18903	0.00273968515185605	0.00273968515185605	0.0267351395316306	CLU/B2M/APOE/CD63/AP2M1/CD151	6
BP	GO:0002703	regulation of leukocyte mediated immunity	10/274	241/18903	0.00280707372748789	0.00280707372748789	0.0272992584167764	BST2/HLA-B/B2M/HLA-A/HLA-DRB1/HLA-F/CD81/HSPD1/HLA-E/HLA-DRA	10
BP	GO:0045655	regulation of monocyte differentiation	3/274	20/18903	0.00286075972847358	0.00286075972847358	0.027434602134969	HLA-DRB1/CD74/CSF1	3
BP	GO:0098543	detection of other organism	3/274	20/18903	0.00286075972847358	0.00286075972847358	0.027434602134969	HLA-B/HLA-A/HLA-DRB1	3
BP	GO:1900221	regulation of amyloid-beta clearance	3/274	20/18903	0.00286075972847358	0.00286075972847358	0.027434602134969	CLU/APOE/LRPAP1	3
BP	GO:0031638	zymogen activation	5/274	67/18903	0.0028646653275351	0.0028646653275351	0.027434602134969	CLEC3B/C1R/PLAU/ENO1/PGK1	5
BP	GO:0072595	maintenance of protein localization in organelle	4/274	41/18903	0.00286913035257101	0.00286913035257101	0.027434602134969	KDELR1/KDELR2/HSPA5/OS9	4
BP	GO:0002690	positive regulation of leukocyte chemotaxis	6/274	97/18903	0.00288559328009552	0.00288559328009552	0.0274997395149396	VEGFC/CD74/CSF1/CALR/MDK/VEGFB	6
BP	GO:0031647	regulation of protein stability	12/274	325/18903	0.0029110017064344	0.0029110017064344	0.0276494091905892	CLU/HSP90AB1/CD81/CCT3/HSPD1/CTSA/CALR/HSPA1A/PPIB/GAPDH/CCT6A/BAG3	12
BP	GO:0051250	negative regulation of lymphocyte activation	8/274	166/18903	0.00296104997620777	0.00296104997620777	0.0280313421423131	IRF1/HLA-DRB1/CD74/HLA-F/SFRP1/CEBPB/MDK/LGALS3	8
BP	GO:0002704	negative regulation of leukocyte mediated immunity	5/274	68/18903	0.00305608454601446	0.00305608454601446	0.0288352069224857	BST2/HLA-B/HLA-A/HLA-F/HLA-E	5
BP	GO:0071604	transforming growth factor beta production	4/274	42/18903	0.00313551939077849	0.00313551939077849	0.0294870626744394	HSP90AB1/FN1/COL3A1/ATP6AP2	4
BP	GO:0002702	positive regulation of production of molecular mediator of immune response	7/274	133/18903	0.0032878068500718	0.0032878068500718	0.0305631066716851	B2M/HLA-A/CD74/HLA-F/CD81/HLA-E/MIF	7
BP	GO:0030168	platelet activation	7/274	133/18903	0.0032878068500718	0.0032878068500718	0.0305631066716851	APOE/C1GALT1C1/FN1/CLIC1/PDPN/PPIA/COL3A1	7
BP	GO:0007413	axonal fasciculation	3/274	21/18903	0.00330208678884618	0.00330208678884618	0.0305631066716851	NDN/CRTAC1/SEMA5A	3
BP	GO:0106030	neuron projection fasciculation	3/274	21/18903	0.00330208678884618	0.00330208678884618	0.0305631066716851	NDN/CRTAC1/SEMA5A	3
BP	GO:0007568	aging	8/274	169/18903	0.0033035703775896	0.0033035703775896	0.0305631066716851	TIMP1/VCAM1/CD68/RPN2/ATP5F1A/CANX/IGFBP5/SERPINF1	8
BP	GO:0030098	lymphocyte differentiation	14/274	419/18903	0.00334755364760581	0.00334755364760581	0.0308697929622515	VCAM1/IRF1/B2M/HLA-DRB1/CD74/SFRP1/KDELR1/SLC39A7/PRELID1/ITGB1/HLA-DRA/SLC25A5/MDK/RHOA	14
BP	GO:0043270	positive regulation of ion transport	11/274	289/18903	0.00341836981431975	0.00341836981431975	0.0313747176757758	CCL2/THY1/ITGB1/CEBPB/GSTO1/CALM3/CAV1/NDUFA4/PTGES/LGALS3/MIF	11
BP	GO:0034250	positive regulation of cellular amide metabolic process	8/274	170/18903	0.00342432964067527	0.00342432964067527	0.0313747176757758	CLU/POLR2G/EIF5A/CCN1/YBX1/PKM/CYP1B1/RHOA	8
BP	GO:0030193	regulation of blood coagulation	5/274	70/18903	0.003466338535101	0.003466338535101	0.0316578219113307	APOE/VKORC1/EMILIN1/PLAU/CAV1	5
BP	GO:1905477	positive regulation of protein localization to membrane	6/274	101/18903	0.00352798480684013	0.00352798480684013	0.0320156046668329	CD81/TNFAIP6/MESD/ITGB1/SLC5A3/LGALS3	6
BP	GO:2001243	negative regulation of intrinsic apoptotic signaling pathway	6/274	101/18903	0.00352798480684013	0.00352798480684013	0.0320156046668329	CLU/CD74/HSPA1A/PPIA/ENO1/MIF	6
BP	GO:2001235	positive regulation of apoptotic signaling pathway	7/274	135/18903	0.00357091125941578	0.00357091125941578	0.0323022782931947	SFRP1/TPD52L1/PDIA3/EIF5A/UBB/CAV1/TIMP3	7
BP	GO:1903034	regulation of response to wounding	8/274	172/18903	0.00367610446022939	0.00367610446022939	0.0331486168349132	APOE/VKORC1/EMILIN1/PLAU/ITGB1/MDK/CAV1/MAP2K2	8
BP	GO:0002697	regulation of immune effector process	13/274	379/18903	0.00371659846282926	0.00371659846282926	0.0333148553176176	BST2/HLA-B/B2M/HLA-A/HLA-DRB1/CD74/HLA-F/CD81/HSPD1/HLA-E/HLA-DRA/LGALS3/MIF	13
BP	GO:0046640	regulation of alpha-beta T cell proliferation	4/274	44/18903	0.00371792308513198	0.00371792308513198	0.0333148553176176	IRF1/HLA-A/CD81/HLA-E	4
BP	GO:0006740	NADPH regeneration	3/274	22/18903	0.00378286853122539	0.00378286853122539	0.0337905464907676	PGAM1/PGLS/TALDO1	3
BP	GO:0010951	negative regulation of endopeptidase activity	10/274	252/18903	0.00385428615702196	0.00385428615702196	0.0343208967995343	TIMP1/BST2/IFI6/APLP2/SERPINH1/SERPINF1/GAPDH/TIMP3/RARRES1/TMED10	10
BP	GO:0045639	positive regulation of myeloid cell differentiation	6/274	103/18903	0.00388638304858134	0.00388638304858134	0.034498897893129	STAT1/HLA-DRB1/ISG15/CD74/CSF1/HSPA1A	6
BP	GO:0042698	ovulation cycle	5/274	72/18903	0.00391473511963246	0.00391473511963246	0.0345354015605184	TNFAIP6/SERPINF1/MDK/HSPA5/CYP1B1	5
BP	GO:1900046	regulation of hemostasis	5/274	72/18903	0.00391473511963246	0.00391473511963246	0.0345354015605184	APOE/VKORC1/EMILIN1/PLAU/CAV1	5
BP	GO:0010950	positive regulation of endopeptidase activity	8/274	174/18903	0.00394197925466744	0.00394197925466744	0.0345617419996267	PSME2/HSPD1/CTSD/CCN1/PRELID1/BEX3/RHOA/PSME1	8
BP	GO:0046631	alpha-beta T cell activation	8/274	174/18903	0.00394197925466744	0.00394197925466744	0.0345617419996267	IRF1/HLA-A/HLA-DRB1/HSPH1/CD81/HLA-E/HLA-DRA/RHOA	8
BP	GO:0048545	response to steroid hormone	12/274	339/18903	0.00407989808121781	0.00407989808121781	0.0356612337935312	PTGDS/ATP5F1A/CALR/HSPA1A/SFRP1/SERPINF1/MDK/CALM3/CYP1B1/CAV1/RHOA/PGRMC2	12
BP	GO:0070371	ERK1 and ERK2 cascade	12/274	340/18903	0.0041760356269804	0.0041760356269804	0.0363813448471633	CCL2/CHI3L1/HLA-DRB1/APOE/CD74/FN1/EMILIN1/CCN1/SHC1/MAP2K2/TIMP3/MIF	12
BP	GO:0051402	neuron apoptotic process	10/274	255/18903	0.00418781937730923	0.00418781937730923	0.0363813448471633	CCL2/APOE/HSP90AB1/SET/CEBPB/GAPDH/MDK/HSPA5/RHOA/CRLF1	10
BP	GO:1902905	positive regulation of supramolecular fiber organization	8/274	176/18903	0.0042224691957209	0.0042224691957209	0.0365708658224812	CLU/APOE/HSPA1A/EFEMP2/SFRP1/SEMA5A/BRK1/RHOA	8
BP	GO:0008585	female gonad development	6/274	105/18903	0.00427107702001528	0.00427107702001528	0.0366105286272933	FOXC1/TNFAIP6/SFRP1/CEBPB/UBB/HSPA5	6
BP	GO:0032479	regulation of type I interferon production	6/274	105/18903	0.00427107702001528	0.00427107702001528	0.0366105286272933	STAT1/IRF1/ISG15/HSPD1/ZC3HAV1/GAPDH	6
BP	GO:0032606	type I interferon production	6/274	105/18903	0.00427107702001528	0.00427107702001528	0.0366105286272933	STAT1/IRF1/ISG15/HSPD1/ZC3HAV1/GAPDH	6
BP	GO:0002689	negative regulation of leukocyte chemotaxis	3/274	23/18903	0.00430413769325308	0.00430413769325308	0.0366105286272933	CCL2/TNFAIP6/MIF	3
BP	GO:0044827	modulation by host of viral genome replication	3/274	23/18903	0.00430413769325308	0.00430413769325308	0.0366105286272933	IFI27/PPIB/EEF1A1	3
BP	GO:0046794	transport of virus	3/274	23/18903	0.00430413769325308	0.00430413769325308	0.0366105286272933	BST2/RNASEK/CAV1	3
BP	GO:0007266	Rho protein signal transduction	7/274	140/18903	0.00435984832062237	0.00435984832062237	0.0368726211284127	APOE/ITGB1/HACD3/PDPN/COL3A1/RHOA/CFL1	7
BP	GO:0085029	extracellular matrix assembly	4/274	46/18903	0.00436960128886796	0.00436960128886796	0.0368726211284127	EMILIN1/EFEMP2/FKBP10/COL3A1	4
BP	GO:0051235	maintenance of location	12/274	342/18903	0.00437377120219185	0.00437377120219185	0.0368726211284127	APOE/THY1/HSP90B1/PLIN3/CALR/KDELR1/KDELR2/HSPA5/GSTO1/CALM3/OS9/CAV1	12
BP	GO:0035924	cellular response to vascular endothelial growth factor stimulus	5/274	74/18903	0.00440317341825391	0.00440317341825391	0.0369021375950877	VCAM1/VEGFC/CD63/FOXC1/VEGFB	5
BP	GO:0042267	natural killer cell mediated cytotoxicity	5/274	74/18903	0.00440317341825391	0.00440317341825391	0.0369021375950877	HLA-B/HLA-A/HLA-F/HLA-E/PRDX1	5
BP	GO:0006979	response to oxidative stress	14/274	434/18903	0.00455937909790814	0.00455937909790814	0.0380992104276504	MMP3/STAT1/APOE/RCAN1/PRDX4/HSPA1A/PSMB5/PRDX1/PPIA/GPX8/CYP1B1/P4HB/PRDX6/SOD3	14
BP	GO:0050818	regulation of coagulation	5/274	75/18903	0.0046629984138578	0.0046629984138578	0.0386689545720132	APOE/VKORC1/EMILIN1/PLAU/CAV1	5
BP	GO:0032963	collagen metabolic process	6/274	107/18903	0.00468319349767554	0.00468319349767554	0.0386689545720132	MMP3/PCOLCE/EMILIN1/SERPINH1/ITGB1/CTSK	6
BP	GO:0051384	response to glucocorticoid	7/274	142/18903	0.00470982902627108	0.00470982902627108	0.0386689545720132	PTGDS/ATP5F1A/SERPINF1/MDK/CALM3/CYP1B1/RHOA	7
BP	GO:0042269	regulation of natural killer cell mediated cytotoxicity	4/274	47/18903	0.00472255499870985	0.00472255499870985	0.0386689545720132	HLA-B/HLA-A/HLA-F/HLA-E	4
BP	GO:0045646	regulation of erythrocyte differentiation	4/274	47/18903	0.00472255499870985	0.00472255499870985	0.0386689545720132	STAT1/B2M/ISG15/HSPA1A	4
BP	GO:0046633	alpha-beta T cell proliferation	4/274	47/18903	0.00472255499870985	0.00472255499870985	0.0386689545720132	IRF1/HLA-A/CD81/HLA-E	4
BP	GO:1902622	regulation of neutrophil migration	4/274	47/18903	0.00472255499870985	0.00472255499870985	0.0386689545720132	CD74/TNFAIP6/CD99/MDK	4
BP	GO:0018279	protein N-linked glycosylation via asparagine	3/274	24/18903	0.00486685674650162	0.00486685674650162	0.0393976710908489	RPN2/OSTC/RPN1	3
BP	GO:0036303	lymph vessel morphogenesis	3/274	24/18903	0.00486685674650162	0.00486685674650162	0.0393976710908489	VEGFC/FOXC1/PDPN	3
BP	GO:0051043	regulation of membrane protein ectodomain proteolysis	3/274	24/18903	0.00486685674650162	0.00486685674650162	0.0393976710908489	TIMP1/APOE/TIMP3	3
BP	GO:1903902	positive regulation of viral life cycle	3/274	24/18903	0.00486685674650162	0.00486685674650162	0.0393976710908489	HLA-DRB1/CD74/P4HB	3
BP	GO:1902106	negative regulation of leukocyte differentiation	6/274	108/18903	0.00489988808424019	0.00489988808424019	0.0395526973133687	IRF1/TMEM176B/CD74/TNFAIP6/SFRP1/MDK	6
BP	GO:0050921	positive regulation of chemotaxis	7/274	144/18903	0.00508058805422199	0.00508058805422199	0.040895485765028	VEGFC/CD74/CSF1/CALR/SEMA5A/MDK/VEGFB	7
BP	GO:0046545	development of primary female sexual characteristics	6/274	109/18903	0.00512386195942937	0.00512386195942937	0.0411276332814687	FOXC1/TNFAIP6/SFRP1/CEBPB/UBB/HSPA5	6
BP	GO:0010466	negative regulation of peptidase activity	10/274	263/18903	0.00518955514699137	0.00518955514699137	0.0415086467032076	TIMP1/BST2/IFI6/APLP2/SERPINH1/SERPINF1/GAPDH/TIMP3/RARRES1/TMED10	10
BP	GO:0002228	natural killer cell mediated immunity	5/274	77/18903	0.00521503167482856	0.00521503167482856	0.0415086467032076	HLA-B/HLA-A/HLA-F/HLA-E/PRDX1	5
BP	GO:0045824	negative regulation of innate immune response	5/274	77/18903	0.00521503167482856	0.00521503167482856	0.0415086467032076	HLA-B/HLA-A/ISG15/HLA-F/HLA-E	5
BP	GO:0006007	glucose catabolic process	3/274	25/18903	0.00547192015853804	0.00547192015853804	0.0427023508233962	PKM/ENO1/PGK1	3
BP	GO:0018196	peptidyl-asparagine modification	3/274	25/18903	0.00547192015853804	0.00547192015853804	0.0427023508233962	RPN2/OSTC/RPN1	3
BP	GO:0046039	GTP metabolic process	3/274	25/18903	0.00547192015853804	0.00547192015853804	0.0427023508233962	IMPDH2/RAN/RHOA	3
BP	GO:0046641	positive regulation of alpha-beta T cell proliferation	3/274	25/18903	0.00547192015853804	0.00547192015853804	0.0427023508233962	HLA-A/CD81/HLA-E	3
BP	GO:0086064	cell communication by electrical coupling involved in cardiac conduction	3/274	25/18903	0.00547192015853804	0.00547192015853804	0.0427023508233962	GJA1/CALM3/CAV1	3
BP	GO:0098581	detection of external biotic stimulus	3/274	25/18903	0.00547192015853804	0.00547192015853804	0.0427023508233962	HLA-B/HLA-A/HLA-DRB1	3
BP	GO:0050671	positive regulation of lymphocyte proliferation	7/274	146/18903	0.005472876958167	0.005472876958167	0.0427023508233962	VCAM1/HLA-A/CD74/CD81/HLA-DPB1/HLA-E/MIF	7
BP	GO:0043457	regulation of cellular respiration	4/274	49/18903	0.00548489375001658	0.00548489375001658	0.0427023508233962	ISCU/COX7A2L/PRELID1/RHOA	4
BP	GO:0070972	protein localization to endoplasmic reticulum	5/274	78/18903	0.00550770486907115	0.00550770486907115	0.0427631064981374	KDELR1/KDELR2/SPCS1/HSPA5/OS9	5
BP	GO:0034446	substrate adhesion-dependent cell spreading	6/274	111/18903	0.00559421270127598	0.00559421270127598	0.0431993546779463	FN1/CALR/PDPN/MDK/P4HB/RHOA	6
BP	GO:0042177	negative regulation of protein catabolic process	6/274	111/18903	0.00559421270127598	0.00559421270127598	0.0431993546779463	TIMP1/HSP90AB1/CTSA/ATRAID/MAP1A/TIMP3	6
BP	GO:0001667	ameboidal-type cell migration	15/274	492/18903	0.00564287374020207	0.00564287374020207	0.043457351962239	TIMP1/VEGFC/APOE/SPARC/GJA1/FN1/ATP5F1A/CALR/SERPINF1/ITGB1/RAB13/SEMA5A/CYP1B1/PRCP/RHOA	15
BP	GO:0036503	ERAD pathway	6/274	112/18903	0.00584087190837863	0.00584087190837863	0.0445571046433571	HSP90B1/CALR/CANX/HSPA5/OS9/CAV1	6
BP	GO:0009266	response to temperature stimulus	8/274	186/18903	0.00586254782757771	0.00586254782757771	0.0445571046433571	HSP90AB1/HSPD1/DNAJB1/ACADVL/HSPA1A/CHORDC1/BAG3/METRNL	8
BP	GO:0009150	purine ribonucleotide metabolic process	14/274	447/18903	0.00587744556975874	0.00587744556975874	0.0445571046433571	ATP5F1A/HSPA1A/ATP6V0C/LDHA/IMPDH2/PGAM1/AK1/GAPDH/RAN/PKM/ENO1/RHOA/PGK1/GUK1	14
BP	GO:0006692	prostanoid metabolic process	4/274	50/18903	0.0058951337377238	0.0058951337377238	0.0445571046433571	PTGDS/CD74/PTGES/MIF	4
BP	GO:0006693	prostaglandin metabolic process	4/274	50/18903	0.0058951337377238	0.0058951337377238	0.0445571046433571	PTGDS/CD74/PTGES/MIF	4
BP	GO:0038084	vascular endothelial growth factor signaling pathway	4/274	50/18903	0.0058951337377238	0.0058951337377238	0.0445571046433571	VEGFC/CD63/FOXC1/VEGFB	4
BP	GO:2001238	positive regulation of extrinsic apoptotic signaling pathway	4/274	50/18903	0.0058951337377238	0.0058951337377238	0.0445571046433571	SFRP1/PDIA3/CAV1/TIMP3	4
BP	GO:0002700	regulation of production of molecular mediator of immune response	8/274	187/18903	0.00604993005466607	0.00604993005466607	0.045606128259485	BST2/B2M/HLA-A/CD74/HLA-F/CD81/HLA-E/MIF	8
BP	GO:1905954	positive regulation of lipid localization	6/274	113/18903	0.00609537496946535	0.00609537496946535	0.0458272837027726	APOE/PLIN3/PRELID1/CAV1/PTGES/MIF	6
BP	GO:0002726	positive regulation of T cell cytokine production	3/274	26/18903	0.00612015659822637	0.00612015659822637	0.0458272837027726	B2M/HLA-A/CD81	3
BP	GO:0070227	lymphocyte apoptotic process	5/274	80/18903	0.00612751582424032	0.00612751582424032	0.0458272837027726	CD74/KDELR1/PRELID1/LGALS3/MIF	5
BP	GO:0002715	regulation of natural killer cell mediated immunity	4/274	51/18903	0.00632530906348398	0.00632530906348398	0.0470255550116284	HLA-B/HLA-A/HLA-F/HLA-E	4
BP	GO:1903793	positive regulation of anion transport	4/274	51/18903	0.00632530906348398	0.00632530906348398	0.0470255550116284	ITGB1/CEBPB/PTGES/MIF	4
BP	GO:0002526	acute inflammatory response	6/274	114/18903	0.00635786257310186	0.00635786257310186	0.0470255550116284	VCAM1/FN1/HLA-E/CEBPB/PRCP/PTGES	6
BP	GO:1903707	negative regulation of hemopoiesis	6/274	114/18903	0.00635786257310186	0.00635786257310186	0.0470255550116284	IRF1/TMEM176B/CD74/TNFAIP6/SFRP1/MDK	6
BP	GO:0071560	cellular response to transforming growth factor beta stimulus	10/274	271/18903	0.00637025157841306	0.00637025157841306	0.0470255550116284	CLEC3B/HTRA1/HSP90AB1/EMILIN1/HSPA1A/SFRP1/HSPA5/CAV1/COL3A1/CTSK	10
BP	GO:0070372	regulation of ERK1 and ERK2 cascade	11/274	315/18903	0.00646271782241553	0.00646271782241553	0.0475848691562052	CCL2/CHI3L1/HLA-DRB1/APOE/CD74/FN1/EMILIN1/CCN1/SHC1/TIMP3/MIF	11
BP	GO:0010594	regulation of endothelial cell migration	9/274	230/18903	0.00654452083118307	0.00654452083118307	0.0480629893923293	VEGFC/APOE/SPARC/ATP5F1A/CALR/SERPINF1/SEMA5A/PRCP/RHOA	9
BP	GO:0050777	negative regulation of immune response	8/274	190/18903	0.00663947205964269	0.00663947205964269	0.0486349637814985	HLA-B/HLA-A/HLA-DRB1/ISG15/HLA-F/HLA-E/COL3A1/LGALS3	8
BP	GO:0006636	unsaturated fatty acid biosynthetic process	4/274	52/18903	0.00677582427525093	0.00677582427525093	0.0490190862533053	PTGDS/CD74/PTGES/MIF	4
BP	GO:0010823	negative regulation of mitochondrion organization	4/274	52/18903	0.00677582427525093	0.00677582427525093	0.0490190862533053	CLU/HSPA1A/PRELID1/SLC25A5	4
BP	GO:0051452	intracellular pH reduction	4/274	52/18903	0.00677582427525093	0.00677582427525093	0.0490190862533053	ATP6V0C/RNASEK/ATP6AP2/ATP6V0B	4
BP	GO:0002418	immune response to tumor cell	3/274	27/18903	0.00681233108551661	0.00681233108551661	0.0490190862533053	HLA-A/HLA-DRB1/HSPD1	3
BP	GO:0018126	protein hydroxylation	3/274	27/18903	0.00681233108551661	0.00681233108551661	0.0490190862533053	PRDX4/FKBP10/P4HB	3
BP	GO:0036037	CD8-positive, alpha-beta T cell activation	3/274	27/18903	0.00681233108551661	0.00681233108551661	0.0490190862533053	IRF1/HLA-A/HLA-E	3
BP	GO:1903055	positive regulation of extracellular matrix organization	3/274	27/18903	0.00681233108551661	0.00681233108551661	0.0490190862533053	EMILIN1/EFEMP2/PDPN	3
BP	GO:0002832	negative regulation of response to biotic stimulus	6/274	116/18903	0.00690735262938692	0.00690735262938692	0.049577631095719	HLA-B/HTRA1/HLA-A/ISG15/HLA-F/HLA-E	6
BP	GO:0008406	gonad development	9/274	233/18903	0.00710086006209178	0.00710086006209178	0.0508384770909348	FOXC1/TNFAIP6/PRDX4/SFRP1/RAB13/CEBPB/UBB/HSPA5/CYP1B1	9
BP	GO:0048146	positive regulation of fibroblast proliferation	4/274	53/18903	0.00724707432942633	0.00724707432942633	0.0514971261576508	CD74/FN1/BRK1/MIF	4
BP	GO:0048260	positive regulation of receptor-mediated endocytosis	4/274	53/18903	0.00724707432942633	0.00724707432942633	0.0514971261576508	CLU/B2M/CD63/AP2M1	4
BP	GO:0071622	regulation of granulocyte chemotaxis	4/274	53/18903	0.00724707432942633	0.00724707432942633	0.0514971261576508	CD74/CSF1/TNFAIP6/MDK	4
BP	GO:0071356	cellular response to tumor necrosis factor	9/274	234/18903	0.00729413456419055	0.00729413456419055	0.0517025982332124	CCL2/VCAM1/CHI3L1/STAT1/HSPA1A/SFRP1/EIF5A/CYP1B1/CTSK	9
BP	GO:0010631	epithelial cell migration	12/274	366/18903	0.00738515682794314	0.00738515682794314	0.0522178909056865	VEGFC/APOE/SPARC/ATP5F1A/CALR/SERPINF1/ITGB1/RAB13/SEMA5A/CYP1B1/PRCP/RHOA	12
BP	GO:0002286	T cell activation involved in immune response	6/274	118/18903	0.00749046066850674	0.00749046066850674	0.0525943666564245	HLA-DRB1/CD74/CD81/HLA-DRA/MDK/LGALS3	6
BP	GO:0010921	regulation of phosphatase activity	5/274	84/18903	0.00751133631077387	0.00751133631077387	0.0525943666564245	HSP90AB1/RCAN1/HSP90B1/CALM3/LGALS3	5
BP	GO:0016052	carbohydrate catabolic process	7/274	155/18903	0.00752490347821897	0.00752490347821897	0.0525943666564245	LDHA/PGAM1/GUSB/GAPDH/PKM/ENO1/PGK1	7
BP	GO:2001236	regulation of extrinsic apoptotic signaling pathway	7/274	155/18903	0.00752490347821897	0.00752490347821897	0.0525943666564245	IFI6/HSPA1A/SFRP1/PDIA3/CAV1/TIMP3/LGALS3	7
BP	GO:0010758	regulation of macrophage chemotaxis	3/274	28/18903	0.00754914708694264	0.00754914708694264	0.0525943666564245	CSF1/MDK/MIF	3
BP	GO:0051156	glucose 6-phosphate metabolic process	3/274	28/18903	0.00754914708694264	0.00754914708694264	0.0525943666564245	PGAM1/PGLS/TALDO1	3
BP	GO:0090132	epithelium migration	12/274	369/18903	0.0078546988054614	0.0078546988054614	0.0545896525452735	VEGFC/APOE/SPARC/ATP5F1A/CALR/SERPINF1/ITGB1/RAB13/SEMA5A/CYP1B1/PRCP/RHOA	12
BP	GO:0008625	extrinsic apoptotic signaling pathway via death domain receptors	5/274	85/18903	0.00788863085442788	0.00788863085442788	0.054692082783804	SFRP1/BEX3/BAG3/TIMP3/LGALS3	5
BP	GO:0032103	positive regulation of response to external stimulus	14/274	464/18903	0.00804571601476455	0.00804571601476455	0.055645767123065	VEGFC/CD74/HLA-F/CSF1/CD81/EMILIN1/CALR/PLAU/HLA-E/SEMA5A/CEBPB/MDK/VEGFB/MIF	14
BP	GO:0045137	development of primary sexual characteristics	9/274	238/18903	0.0081077664780007	0.0081077664780007	0.0556732082656646	FOXC1/TNFAIP6/PRDX4/SFRP1/RAB13/CEBPB/UBB/HSPA5/CYP1B1	9
BP	GO:0007613	memory	6/274	120/18903	0.00810829787910539	0.00810829787910539	0.0556732082656646	APOE/RCAN1/SERPINF1/MAP1A/CEBPB/MDK	6
BP	GO:0051897	positive regulation of protein kinase B signaling	6/274	120/18903	0.00810829787910539	0.00810829787910539	0.0556732082656646	CHI3L1/HSP90AB1/MYDGF/IGFBP5/ITGB1/SEMA5A	6
BP	GO:0002686	negative regulation of leukocyte migration	4/274	55/18903	0.00825330962172459	0.00825330962172459	0.0559942585112994	CCL2/TNFAIP6/EMILIN1/MIF	4
BP	GO:0006414	translational elongation	4/274	55/18903	0.00825330962172459	0.00825330962172459	0.0559942585112994	EEF1G/EIF5A/TUFM/EEF1A1	4
BP	GO:0045668	negative regulation of osteoblast differentiation	4/274	55/18903	0.00825330962172459	0.00825330962172459	0.0559942585112994	VEGFC/TNFAIP6/IGFBP5/SFRP1	4
BP	GO:0070169	positive regulation of biomineral tissue development	4/274	55/18903	0.00825330962172459	0.00825330962172459	0.0559942585112994	ISG15/CCN1/ATRAID/CEBPB	4
BP	GO:0071320	cellular response to cAMP	4/274	55/18903	0.00825330962172459	0.00825330962172459	0.0559942585112994	IGFBP5/RPLP0/HSPA5/CYP1B1	4
BP	GO:0032092	positive regulation of protein binding	5/274	86/18903	0.00827889752953818	0.00827889752953818	0.0560344433365667	B2M/APOE/HSP90AB1/RAN/CAV1	5
BP	GO:0090101	negative regulation of transmembrane receptor protein serine/threonine kinase signaling pathway	7/274	158/18903	0.00832115006076943	0.00832115006076943	0.056166468129273	HTRA1/TNFAIP6/EMILIN1/HSPA1A/SFRP1/HSPA5/CAV1	7
BP	GO:0009259	ribonucleotide metabolic process	14/274	466/18903	0.00833782608708842	0.00833782608708842	0.056166468129273	ATP5F1A/HSPA1A/ATP6V0C/LDHA/IMPDH2/PGAM1/AK1/GAPDH/RAN/PKM/ENO1/RHOA/PGK1/GUK1	14
BP	GO:0002695	negative regulation of leukocyte activation	8/274	198/18903	0.00842455730685929	0.00842455730685929	0.0566168734599506	IRF1/HLA-DRB1/CD74/HLA-F/SFRP1/CEBPB/MDK/LGALS3	8
BP	GO:0045860	positive regulation of protein kinase activity	13/274	420/18903	0.00857521931463175	0.00857521931463175	0.0567893970819888	CHI3L1/CLU/VEGFC/HSP90AB1/CSF1/JTB/TPD52L1/CCN1/PPIA/CALM3/MAP2K2/RHOA/MIF	13
BP	GO:0014910	regulation of smooth muscle cell migration	5/274	87/18903	0.00868235036275421	0.00868235036275421	0.0567893970819888	IGFBP5/PLAU/MDK/CYP1B1/RHOA	5
BP	GO:1900182	positive regulation of protein localization to nucleus	5/274	87/18903	0.00868235036275421	0.00868235036275421	0.0567893970819888	HSP90AB1/CCT3/RAN/CCT6A/BAG3	5
BP	GO:0090130	tissue migration	12/274	374/18903	0.00868903096339758	0.00868903096339758	0.0567893970819888	VEGFC/APOE/SPARC/ATP5F1A/CALR/SERPINF1/ITGB1/RAB13/SEMA5A/CYP1B1/PRCP/RHOA	12
BP	GO:0002291	T cell activation via T cell receptor contact with antigen bound to MHC molecule on antigen presenting cell	2/274	10/18903	0.00872433703483871	0.00872433703483871	0.0567893970819888	CD81/LGALS3	2
BP	GO:0002361	CD4-positive, CD25-positive, alpha-beta regulatory T cell differentiation	2/274	10/18903	0.00872433703483871	0.00872433703483871	0.0567893970819888	HLA-DRB1/HLA-DRA	2
BP	GO:0018401	peptidyl-proline hydroxylation to 4-hydroxy-L-proline	2/274	10/18903	0.00872433703483871	0.00872433703483871	0.0567893970819888	PRDX4/P4HB	2
BP	GO:0036093	germ cell proliferation	2/274	10/18903	0.00872433703483871	0.00872433703483871	0.0567893970819888	PTGDS/PRDX4	2
BP	GO:0048194	Golgi vesicle budding	2/274	10/18903	0.00872433703483871	0.00872433703483871	0.0567893970819888	TMED9/TMED10	2
BP	GO:1904851	positive regulation of establishment of protein localization to telomere	2/274	10/18903	0.00872433703483871	0.00872433703483871	0.0567893970819888	CCT3/CCT6A	2
BP	GO:0002698	negative regulation of immune effector process	6/274	122/18903	0.00876196630134097	0.00876196630134097	0.0567893970819888	BST2/HLA-B/HLA-A/HLA-F/HLA-E/LGALS3	6
BP	GO:0002761	regulation of myeloid leukocyte differentiation	6/274	122/18903	0.00876196630134097	0.00876196630134097	0.0567893970819888	HLA-DRB1/CD74/CSF1/TNFAIP6/SFRP1/CEBPB	6
BP	GO:0030278	regulation of ossification	6/274	122/18903	0.00876196630134097	0.00876196630134097	0.0567893970819888	ISG15/CSF1/SFRP1/CCN1/ATRAID/MDK	6
BP	GO:0048675	axon extension	6/274	122/18903	0.00876196630134097	0.00876196630134097	0.0567893970819888	APOE/HSP90AB1/FN1/NDN/ITGB1/SEMA5A	6
BP	GO:0001954	positive regulation of cell-matrix adhesion	4/274	56/18903	0.00878903506002927	0.00878903506002927	0.0567893970819888	CSF1/THY1/EFEMP2/SFRP1	4
BP	GO:0002707	negative regulation of lymphocyte mediated immunity	4/274	56/18903	0.00878903506002927	0.00878903506002927	0.0567893970819888	HLA-B/HLA-A/HLA-F/HLA-E	4
BP	GO:0110151	positive regulation of biomineralization	4/274	56/18903	0.00878903506002927	0.00878903506002927	0.0567893970819888	ISG15/CCN1/ATRAID/CEBPB	4
BP	GO:0032370	positive regulation of lipid transport	5/274	88/18903	0.00909920083460092	0.00909920083460092	0.058286648115821	APOE/PRELID1/CAV1/PTGES/MIF	5
BP	GO:0033627	cell adhesion mediated by integrin	5/274	88/18903	0.00909920083460092	0.00909920083460092	0.058286648115821	ITGBL1/EMILIN1/PLAU/ITGB1/CYP1B1	5
BP	GO:0022612	gland morphogenesis	6/274	123/18903	0.00910257868155276	0.00910257868155276	0.058286648115821	CSF1/IGFBP5/SFRP1/CEBPB/MDK/CAV1	6
BP	GO:0071675	regulation of mononuclear cell migration	6/274	123/18903	0.00910257868155276	0.00910257868155276	0.058286648115821	CCL2/CSF1/CALR/MDK/RHOA/LGALS3	6
BP	GO:0050820	positive regulation of coagulation	3/274	30/18903	0.00915922193376883	0.00915922193376883	0.0583869393022777	VKORC1/EMILIN1/PLAU	3
BP	GO:1902230	negative regulation of intrinsic apoptotic signaling pathway in response to DNA damage	3/274	30/18903	0.00915922193376883	0.00915922193376883	0.0583869393022777	CLU/CD74/MIF	3
BP	GO:0008347	glial cell migration	4/274	57/18903	0.00934697541805994	0.00934697541805994	0.0591865788460544	CCL2/CSF1/NDN/COL3A1	4
BP	GO:0045071	negative regulation of viral genome replication	4/274	57/18903	0.00934697541805994	0.00934697541805994	0.0591865788460544	BST2/ISG15/ZC3HAV1/IFITM3	4
BP	GO:0061756	leukocyte adhesion to vascular endothelial cell	4/274	57/18903	0.00934697541805994	0.00934697541805994	0.0591865788460544	VCAM1/ITGB1/MDK/RHOA	4
BP	GO:0046660	female sex differentiation	6/274	124/18903	0.00945255711833416	0.00945255711833416	0.0597224229649448	FOXC1/TNFAIP6/SFRP1/CEBPB/UBB/HSPA5	6
BP	GO:0007249	I-kappaB kinase/NF-kappaB signaling	10/274	288/18903	0.0095669822503803	0.0095669822503803	0.0603116463711678	BST2/STAT1/HLA-DRB1/CD74/GJA1/TMED4/PRDX4/HACD3/GAPDH/RHOA	10
BP	GO:0060249	anatomical structure homeostasis	11/274	333/18903	0.00959563961948993	0.00959563961948993	0.0603587694898554	B2M/FOXC1/GJA1/CSF1/MAP1A/ITGB1/PRDX1/BAG3/CAV1/COL3A1/CTSK	11
BP	GO:0019693	ribose phosphate metabolic process	14/274	475/18903	0.00975798984835813	0.00975798984835813	0.0612447913737664	ATP5F1A/HSPA1A/ATP6V0C/LDHA/IMPDH2/PGAM1/AK1/GAPDH/RAN/PKM/ENO1/RHOA/PGK1/GUK1	14
BP	GO:0018108	peptidyl-tyrosine phosphorylation	12/274	380/18903	0.00977994335896205	0.00977994335896205	0.0612476730427074	CD74/CD81/THY1/SFRP1/NCL/EFEMP1/PKM/CAV1/SHC1/MAP2K2/CRLF1/MIF	12
BP	GO:0001952	regulation of cell-matrix adhesion	6/274	125/18903	0.00981203603948037	0.00981203603948037	0.0613139001820715	CSF1/THY1/EFEMP2/SFRP1/PLAU/RHOA	6
BP	GO:0006163	purine nucleotide metabolic process	14/274	476/18903	0.00992686796283333	0.00992686796283333	0.0614958232072076	ATP5F1A/HSPA1A/ATP6V0C/LDHA/IMPDH2/PGAM1/AK1/GAPDH/RAN/PKM/ENO1/RHOA/PGK1/GUK1	14
BP	GO:0006826	iron ion transport	4/274	58/18903	0.00992747496917241	0.00992747496917241	0.0614958232072076	B2M/STEAP4/ISCU/PGRMC2	4
BP	GO:0045620	negative regulation of lymphocyte differentiation	4/274	58/18903	0.00992747496917241	0.00992747496917241	0.0614958232072076	IRF1/CD74/SFRP1/MDK	4
BP	GO:0048010	vascular endothelial growth factor receptor signaling pathway	4/274	58/18903	0.00992747496917241	0.00992747496917241	0.0614958232072076	VEGFC/FOXC1/EMILIN1/VEGFB	4
BP	GO:0051591	response to cAMP	5/274	90/18903	0.00997392727285852	0.00997392727285852	0.0616495516100651	STAT1/IGFBP5/RPLP0/HSPA5/CYP1B1	5
BP	GO:0000413	protein peptidyl-prolyl isomerization	3/274	31/18903	0.0100335980683569	0.0100335980683569	0.0617504830534095	PPIC/PPIB/PPIA	3
BP	GO:0001945	lymph vessel development	3/274	31/18903	0.0100335980683569	0.0100335980683569	0.0617504830534095	VEGFC/FOXC1/PDPN	3
BP	GO:0018212	peptidyl-tyrosine modification	12/274	382/18903	0.0101663088521073	0.0101663088521073	0.0624323912492158	CD74/CD81/THY1/SFRP1/NCL/EFEMP1/PKM/CAV1/SHC1/MAP2K2/CRLF1/MIF	12
BP	GO:1901654	response to ketone	8/274	205/18903	0.0102623426287209	0.0102623426287209	0.0626987772153481	ATP5F1A/CALR/SFRP1/SERPINF1/RPLP0/CALM3/CYP1B1/CAV1	8
BP	GO:0031960	response to corticosteroid	7/274	165/18903	0.0104182818990716	0.0104182818990716	0.0626987772153481	PTGDS/ATP5F1A/SERPINF1/MDK/CALM3/CYP1B1/RHOA	7
BP	GO:0006611	protein export from nucleus	4/274	59/18903	0.0105308674208871	0.0105308674208871	0.0626987772153481	IFI27/CALR/RAN/BAG3	4
BP	GO:0002604	regulation of dendritic cell antigen processing and presentation	2/274	11/18903	0.0105617445179899	0.0105617445179899	0.0626987772153481	CD68/CD74	2
BP	GO:0019062	virion attachment to host cell	2/274	11/18903	0.0105617445179899	0.0105617445179899	0.0626987772153481	HSP90AB1/CD81	2
BP	GO:0019065	receptor-mediated endocytosis of virus by host cell	2/274	11/18903	0.0105617445179899	0.0105617445179899	0.0626987772153481	RNASEK/CAV1	2
BP	GO:0033212	iron import into cell	2/274	11/18903	0.0105617445179899	0.0105617445179899	0.0626987772153481	STEAP4/ISCU	2
BP	GO:0060315	negative regulation of ryanodine-sensitive calcium-release channel activity	2/274	11/18903	0.0105617445179899	0.0105617445179899	0.0626987772153481	GSTO1/CALM3	2
BP	GO:0070203	regulation of establishment of protein localization to telomere	2/274	11/18903	0.0105617445179899	0.0105617445179899	0.0626987772153481	CCT3/CCT6A	2
BP	GO:0071492	cellular response to UV-A	2/274	11/18903	0.0105617445179899	0.0105617445179899	0.0626987772153481	MMP3/TIMP1	2
BP	GO:0090084	negative regulation of inclusion body assembly	2/274	11/18903	0.0105617445179899	0.0105617445179899	0.0626987772153481	DNAJB1/HSPA1A	2
BP	GO:1901844	regulation of cell communication by electrical coupling involved in cardiac conduction	2/274	11/18903	0.0105617445179899	0.0105617445179899	0.0626987772153481	CALM3/CAV1	2
BP	GO:1904869	regulation of protein localization to Cajal body	2/274	11/18903	0.0105617445179899	0.0105617445179899	0.0626987772153481	CCT3/CCT6A	2
BP	GO:1904871	positive regulation of protein localization to Cajal body	2/274	11/18903	0.0105617445179899	0.0105617445179899	0.0626987772153481	CCT3/CCT6A	2
BP	GO:1990440	positive regulation of transcription from RNA polymerase II promoter in response to endoplasmic reticulum stress	2/274	11/18903	0.0105617445179899	0.0105617445179899	0.0626987772153481	CEBPB/HSPA5	2
BP	GO:2000672	negative regulation of motor neuron apoptotic process	2/274	11/18903	0.0105617445179899	0.0105617445179899	0.0626987772153481	RHOA/CRLF1	2
BP	GO:0090287	regulation of cellular response to growth factor stimulus	11/274	338/18903	0.0106456276038363	0.0106456276038363	0.0630653549044421	HTRA1/VEGFC/CD63/HSP90AB1/TNFAIP6/EMILIN1/HSPA1A/SFRP1/CCN1/HSPA5/CAV1	11
BP	GO:0009410	response to xenobiotic stimulus	13/274	432/18903	0.0106823398659655	0.0106823398659655	0.0631515484105012	STAT1/VEGFC/VKORC1/HSP90AB1/RPN2/CALR/SFRP1/MDK/HSPA5/GSTO1/CYP1B1/RHOA/GUK1	13
BP	GO:0002285	lymphocyte activation involved in immune response	8/274	207/18903	0.0108382290059499	0.0108382290059499	0.0637726287779156	HLA-DRB1/CD74/HLA-F/CD81/HSPD1/HLA-DRA/MDK/LGALS3	8
BP	GO:0046683	response to organophosphorus	6/274	128/18903	0.010948806418535	0.010948806418535	0.0637726287779156	STAT1/HSP90B1/IGFBP5/RPLP0/HSPA5/CYP1B1	6
BP	GO:0050868	negative regulation of T cell activation	6/274	128/18903	0.010948806418535	0.010948806418535	0.0637726287779156	IRF1/HLA-DRB1/CD74/CEBPB/MDK/LGALS3	6
BP	GO:0010644	cell communication by electrical coupling	3/274	32/18903	0.0109548541252478	0.0109548541252478	0.0637726287779156	GJA1/CALM3/CAV1	3
BP	GO:0046685	response to arsenic-containing substance	3/274	32/18903	0.0109548541252478	0.0109548541252478	0.0637726287779156	SERPINF1/GSTO1/CYP1B1	3
BP	GO:1903715	regulation of aerobic respiration	3/274	32/18903	0.0109548541252478	0.0109548541252478	0.0637726287779156	ISCU/COX7A2L/RHOA	3
BP	GO:1990776	response to angiotensin	3/274	32/18903	0.0109548541252478	0.0109548541252478	0.0637726287779156	AGTRAP/CAV1/COL3A1	3
BP	GO:0016485	protein processing	9/274	250/18903	0.0109664420746656	0.0109664420746656	0.0637726287779156	CLEC3B/C1R/PLAU/YIPF5/SPCS1/ENO1/ATP6AP2/PGK1/TLL1	9
BP	GO:0051928	positive regulation of calcium ion transport	6/274	129/18903	0.0113476131191686	0.0113476131191686	0.0658420815309589	CCL2/THY1/GSTO1/CALM3/CAV1/LGALS3	6
BP	GO:0045185	maintenance of protein location	5/274	93/18903	0.0113916286978295	0.0113916286978295	0.0658420815309589	KDELR1/KDELR2/HSPA5/OS9/CAV1	5
BP	GO:0051781	positive regulation of cell division	5/274	93/18903	0.0113916286978295	0.0113916286978295	0.0658420815309589	VEGFC/YBX1/MDK/RHOA/VEGFB	5
BP	GO:0071383	cellular response to steroid hormone stimulus	8/274	209/18903	0.0114377030683989	0.0114377030683989	0.0659745625530704	ATP5F1A/CALR/HSPA1A/SFRP1/SERPINF1/CYP1B1/RHOA/PGRMC2	8
BP	GO:0031396	regulation of protein ubiquitination	8/274	210/18903	0.0117464563406699	0.0117464563406699	0.0672909615960777	ISG15/HSP90AB1/HSPA1A/RPS2/UBB/PPIA/HSPA5/CAV1	8
BP	GO:0045619	regulation of lymphocyte differentiation	8/274	210/18903	0.0117464563406699	0.0117464563406699	0.0672909615960777	IRF1/HLA-DRB1/CD74/SFRP1/PRELID1/HLA-DRA/MDK/RHOA	8
BP	GO:0002262	myeloid cell homeostasis	7/274	169/18903	0.011776619196493	0.011776619196493	0.0672909615960777	STAT1/B2M/ISG15/CSF1/HSPA1A/PRDX1/SLC25A5	7
BP	GO:0097305	response to alcohol	9/274	253/18903	0.0117865630539184	0.0117865630539184	0.0672909615960777	VCAM1/ATP5F1A/SFRP1/TUFM/RPLP0/CALM3/CYP1B1/RHOA/CTSK	9
BP	GO:0046456	icosanoid biosynthetic process	4/274	61/18903	0.0118076123967997	0.0118076123967997	0.0672909615960777	PTGDS/CD74/PTGES/MIF	4
BP	GO:1900024	regulation of substrate adhesion-dependent cell spreading	4/274	61/18903	0.0118076123967997	0.0118076123967997	0.0672909615960777	CALR/PDPN/MDK/P4HB	4
BP	GO:0050878	regulation of body fluid levels	12/274	390/18903	0.0118315011513631	0.0118315011513631	0.0672925173163985	APOE/VKORC1/C1GALT1C1/FN1/EMILIN1/PLAU/RPLP0/CLIC1/PDPN/PPIA/CAV1/COL3A1	12
BP	GO:1902992	negative regulation of amyloid precursor protein catabolic process	3/274	33/18903	0.0119234154186988	0.0119234154186988	0.0676801961384306	CLU/APOE/TMED10	3
BP	GO:0034612	response to tumor necrosis factor	9/274	254/18903	0.0120698742816728	0.0120698742816728	0.0683753263168111	CCL2/VCAM1/CHI3L1/STAT1/HSPA1A/SFRP1/EIF5A/CYP1B1/CTSK	9
BP	GO:0014909	smooth muscle cell migration	5/274	95/18903	0.0124094717561696	0.0124094717561696	0.0691909145315556	IGFBP5/PLAU/MDK/CYP1B1/RHOA	5
BP	GO:0034109	homotypic cell-cell adhesion	5/274	95/18903	0.0124094717561696	0.0124094717561696	0.0691909145315556	FN1/CD99/CLIC1/PDPN/PPIA	5
BP	GO:0035904	aorta development	4/274	62/18903	0.0124815786103256	0.0124815786103256	0.0691909145315556	EFEMP2/LOXL1/FKBP10/COL3A1	4
BP	GO:0070228	regulation of lymphocyte apoptotic process	4/274	62/18903	0.0124815786103256	0.0124815786103256	0.0691909145315556	CD74/PRELID1/LGALS3/MIF	4
BP	GO:0002551	mast cell chemotaxis	2/274	12/18903	0.0125537930078218	0.0125537930078218	0.0691909145315556	VEGFC/VEGFB	2
BP	GO:0033539	fatty acid beta-oxidation using acyl-CoA dehydrogenase	2/274	12/18903	0.0125537930078218	0.0125537930078218	0.0691909145315556	ACADVL/ETFB	2
BP	GO:0043380	regulation of memory T cell differentiation	2/274	12/18903	0.0125537930078218	0.0125537930078218	0.0691909145315556	HLA-DRB1/HLA-DRA	2
BP	GO:0061517	macrophage proliferation	2/274	12/18903	0.0125537930078218	0.0125537930078218	0.0691909145315556	CLU/CSF1	2
BP	GO:0070202	regulation of establishment of protein localization to chromosome	2/274	12/18903	0.0125537930078218	0.0125537930078218	0.0691909145315556	CCT3/CCT6A	2
BP	GO:0071635	negative regulation of transforming growth factor beta production	2/274	12/18903	0.0125537930078218	0.0125537930078218	0.0691909145315556	HSP90AB1/FN1	2
BP	GO:0097084	vascular associated smooth muscle cell development	2/274	12/18903	0.0125537930078218	0.0125537930078218	0.0691909145315556	EFEMP2/SGCB	2
BP	GO:1903405	protein localization to nuclear body	2/274	12/18903	0.0125537930078218	0.0125537930078218	0.0691909145315556	CCT3/CCT6A	2
BP	GO:1904816	positive regulation of protein localization to chromosome, telomeric region	2/274	12/18903	0.0125537930078218	0.0125537930078218	0.0691909145315556	CCT3/CCT6A	2
BP	GO:1904867	protein localization to Cajal body	2/274	12/18903	0.0125537930078218	0.0125537930078218	0.0691909145315556	CCT3/CCT6A	2
BP	GO:1905475	regulation of protein localization to membrane	7/274	172/18903	0.0128762412580096	0.0128762412580096	0.0707700819509841	CD81/TNFAIP6/MESD/ITGB1/AP2M1/SLC5A3/LGALS3	7
BP	GO:0045648	positive regulation of erythrocyte differentiation	3/274	34/18903	0.0129396572078462	0.0129396572078462	0.0707700819509841	STAT1/ISG15/HSPA1A	3
BP	GO:0090022	regulation of neutrophil chemotaxis	3/274	34/18903	0.0129396572078462	0.0129396572078462	0.0707700819509841	CD74/TNFAIP6/MDK	3
BP	GO:1902624	positive regulation of neutrophil migration	3/274	34/18903	0.0129396572078462	0.0129396572078462	0.0707700819509841	CD74/CD99/MDK	3
BP	GO:0035303	regulation of dephosphorylation	6/274	133/18903	0.0130457015975525	0.0130457015975525	0.0712133781499793	HSP90AB1/RCAN1/HSP90B1/PPIA/CALM3/LGALS3	6
BP	GO:0032615	interleukin-12 production	4/274	63/18903	0.0131796649566243	0.0131796649566243	0.0716700543141461	HLA-B/IRF1/HSPD1/MDK	4
BP	GO:0032655	regulation of interleukin-12 production	4/274	63/18903	0.0131796649566243	0.0131796649566243	0.0716700543141461	HLA-B/IRF1/HSPD1/MDK	4
BP	GO:0006022	aminoglycan metabolic process	6/274	134/18903	0.0134965720905714	0.0134965720905714	0.073114309884284	CHI3L1/CHI3L2/FOXC1/TNFAIP6/GUSB/BGN	6
BP	GO:0043467	regulation of generation of precursor metabolites and energy	6/274	134/18903	0.0134965720905714	0.0134965720905714	0.073114309884284	PGAM1/ISCU/COX7A2L/PRELID1/NDUFA4/RHOA	6
BP	GO:0019221	cytokine-mediated signaling pathway	14/274	496/18903	0.0138136041831595	0.0138136041831595	0.0746897563643519	CCL2/STAT1/IRF1/ISG15/CD74/FOXC1/IFI27/CSF1/HSPA1A/EIF5A/IFITM3/CAV1/P4HB/CRLF1	14
BP	GO:0032633	interleukin-4 production	3/274	35/18903	0.0140039064443835	0.0140039064443835	0.075249056746914	HLA-DRB1/HLA-E/CEBPB	3
BP	GO:0032673	regulation of interleukin-4 production	3/274	35/18903	0.0140039064443835	0.0140039064443835	0.075249056746914	HLA-DRB1/HLA-E/CEBPB	3
BP	GO:0010469	regulation of signaling receptor activity	7/274	175/18903	0.0140478896200219	0.0140478896200219	0.075249056746914	CCL2/LY6E/LRPAP1/PLAU/ITGB1/SHC1/BUD31	7
BP	GO:0007040	lysosome organization	5/274	98/18903	0.0140490850683008	0.0140490850683008	0.075249056746914	ATP6V0C/RAB34/RNASEK/ATP6AP2/ATP6V0B	5
BP	GO:0080171	lytic vacuole organization	5/274	98/18903	0.0140490850683008	0.0140490850683008	0.075249056746914	ATP6V0C/RAB34/RNASEK/ATP6AP2/ATP6V0B	5
BP	GO:0048608	reproductive structure development	10/274	306/18903	0.0141584044444497	0.0141584044444497	0.0756923093337123	FOXC1/TNFAIP6/PRDX4/SFRP1/SERPINF1/RAB13/CEBPB/UBB/HSPA5/CYP1B1	10
BP	GO:0016050	vesicle organization	11/274	353/18903	0.0143294497061996	0.0143294497061996	0.0761361082114408	TMED9/ATP6V0C/RAB34/YIPF5/AP2M1/RAB13/RNASEK/CAV1/ATP6AP2/ATP6V0B/TMED10	11
BP	GO:0043523	regulation of neuron apoptotic process	8/274	218/18903	0.014441814709897	0.014441814709897	0.0761361082114408	CCL2/APOE/HSP90AB1/SET/CEBPB/MDK/RHOA/CRLF1	8
BP	GO:0030003	cellular cation homeostasis	14/274	499/18903	0.0144860966244592	0.0144860966244592	0.0761361082114408	APOE/STEAP4/THY1/HSP90B1/CALR/ATP6V0C/ISCU/SLC39A7/RNASEK/GSTO1/CALM3/CAV1/ATP6AP2/ATP6V0B	14
BP	GO:0030512	negative regulation of transforming growth factor beta receptor signaling pathway	5/274	99/18903	0.0146264427786768	0.0146264427786768	0.0761361082114408	HTRA1/EMILIN1/HSPA1A/HSPA5/CAV1	5
BP	GO:0002863	positive regulation of inflammatory response to antigenic stimulus	2/274	13/18903	0.0146956470411813	0.0146956470411813	0.0761361082114408	CD81/HLA-E	2
BP	GO:0009133	nucleoside diphosphate biosynthetic process	2/274	13/18903	0.0146956470411813	0.0146956470411813	0.0761361082114408	AK1/GUK1	2
BP	GO:0043379	memory T cell differentiation	2/274	13/18903	0.0146956470411813	0.0146956470411813	0.0761361082114408	HLA-DRB1/HLA-DRA	2
BP	GO:0044650	adhesion of symbiont to host cell	2/274	13/18903	0.0146956470411813	0.0146956470411813	0.0761361082114408	HSP90AB1/CD81	2
BP	GO:0051280	negative regulation of release of sequestered calcium ion into cytosol	2/274	13/18903	0.0146956470411813	0.0146956470411813	0.0761361082114408	GSTO1/CALM3	2
BP	GO:0072683	T cell extravasation	2/274	13/18903	0.0146956470411813	0.0146956470411813	0.0761361082114408	CCL2/CD99	2
BP	GO:0075509	endocytosis involved in viral entry into host cell	2/274	13/18903	0.0146956470411813	0.0146956470411813	0.0761361082114408	RNASEK/CAV1	2
BP	GO:0098840	protein transport along microtubule	2/274	13/18903	0.0146956470411813	0.0146956470411813	0.0761361082114408	MAP1A/BAG3	2
BP	GO:0099118	microtubule-based protein transport	2/274	13/18903	0.0146956470411813	0.0146956470411813	0.0761361082114408	MAP1A/BAG3	2
BP	GO:1900242	regulation of synaptic vesicle endocytosis	2/274	13/18903	0.0146956470411813	0.0146956470411813	0.0761361082114408	AP2M1/CALM3	2
BP	GO:1901029	negative regulation of mitochondrial outer membrane permeabilization involved in apoptotic signaling pathway	2/274	13/18903	0.0146956470411813	0.0146956470411813	0.0761361082114408	HSPA1A/SLC25A5	2
BP	GO:1901857	positive regulation of cellular respiration	2/274	13/18903	0.0146956470411813	0.0146956470411813	0.0761361082114408	ISCU/PRELID1	2
BP	GO:1905907	negative regulation of amyloid fibril formation	2/274	13/18903	0.0146956470411813	0.0146956470411813	0.0761361082114408	CLU/APOE	2
BP	GO:0007162	negative regulation of cell adhesion	10/274	308/18903	0.0147555377212752	0.0147555377212752	0.076307652328765	IRF1/HLA-DRB1/CD74/SEMA5A/CEBPB/MDK/CYP1B1/RHOA/CD164/LGALS3	10
BP	GO:0002377	immunoglobulin production	8/274	219/18903	0.0148079070007374	0.0148079070007374	0.0764355912110413	B2M/HLA-DRB1/HLA-DRB5/HLA-DMA/HSPD1/HLA-DPB1/HLA-E/HLA-DRA	8
BP	GO:0043534	blood vessel endothelial cell migration	7/274	177/18903	0.014870186262232	0.014870186262232	0.0764355912110413	VEGFC/APOE/ATP5F1A/ITGB1/CYP1B1/PRCP/RHOA	7
BP	GO:0051099	positive regulation of binding	7/274	177/18903	0.014870186262232	0.014870186262232	0.0764355912110413	B2M/APOE/FOXC1/HSP90AB1/RAN/CALM3/CAV1	7
BP	GO:0034101	erythrocyte homeostasis	6/274	137/18903	0.0149143994376328	0.0149143994376328	0.0764355912110413	STAT1/B2M/ISG15/HSPA1A/PRDX1/SLC25A5	6
BP	GO:0061041	regulation of wound healing	6/274	137/18903	0.0149143994376328	0.0149143994376328	0.0764355912110413	APOE/VKORC1/EMILIN1/PLAU/ITGB1/CAV1	6
BP	GO:0006026	aminoglycan catabolic process	3/274	36/18903	0.0151164434748793	0.0151164434748793	0.0767805844572627	CHI3L1/CHI3L2/GUSB	3
BP	GO:0018149	peptide cross-linking	3/274	36/18903	0.0151164434748793	0.0151164434748793	0.0767805844572627	FN1/BGN/COL3A1	3
BP	GO:0030224	monocyte differentiation	3/274	36/18903	0.0151164434748793	0.0151164434748793	0.0767805844572627	HLA-DRB1/CD74/CSF1	3
BP	GO:0035909	aorta morphogenesis	3/274	36/18903	0.0151164434748793	0.0151164434748793	0.0767805844572627	EFEMP2/FKBP10/COL3A1	3
BP	GO:0071711	basement membrane organization	3/274	36/18903	0.0151164434748793	0.0151164434748793	0.0767805844572627	ITGB1/CAV1/COL3A1	3
BP	GO:0019080	viral gene expression	5/274	100/18903	0.0152195031527406	0.0152195031527406	0.0768928612065487	CANX/PSMC3/IFITM3/SPCS1/EIF3G	5
BP	GO:0030316	osteoclast differentiation	5/274	100/18903	0.0152195031527406	0.0152195031527406	0.0768928612065487	CSF1/CD81/TNFAIP6/SFRP1/CEBPB	5
BP	GO:0034620	cellular response to unfolded protein	5/274	100/18903	0.0152195031527406	0.0152195031527406	0.0768928612065487	HSPD1/HSPA1A/HSPA5/BAG3/OS9	5
BP	GO:0061458	reproductive system development	10/274	310/18903	0.0153712957613573	0.0153712957613573	0.0773853405727995	FOXC1/TNFAIP6/PRDX4/SFRP1/SERPINF1/RAB13/CEBPB/UBB/HSPA5/CYP1B1	10
BP	GO:1904951	positive regulation of establishment of protein localization	10/274	310/18903	0.0153712957613573	0.0153712957613573	0.0773853405727995	VEGFC/HLA-DRB1/HSP90AB1/CD81/CCT3/RAN/PPIA/CCT6A/BAG3/TMED10	10
BP	GO:0045580	regulation of T cell differentiation	7/274	179/18903	0.0157262552323621	0.0157262552323621	0.0790327168179788	IRF1/HLA-DRB1/CD74/PRELID1/HLA-DRA/MDK/RHOA	7
BP	GO:0050730	regulation of peptidyl-tyrosine phosphorylation	9/274	266/18903	0.0158789940289756	0.0158789940289756	0.0796598162276443	CD74/CD81/THY1/SFRP1/NCL/CAV1/SHC1/CRLF1/MIF	9
BP	GO:0050852	T cell receptor signaling pathway	6/274	139/18903	0.0159151675144028	0.0159151675144028	0.0797009683868065	HLA-A/HLA-DRB1/CD81/THY1/HLA-DPB1/LGALS3	6
BP	GO:0030099	myeloid cell differentiation	12/274	407/18903	0.0160612395399081	0.0160612395399081	0.0802913673767891	STAT1/B2M/HLA-DRB1/ISG15/CD74/CSF1/CD81/TNFAIP6/HSPA1A/SFRP1/CEBPB/SLC25A5	12
BP	GO:0006734	NADH metabolic process	3/274	37/18903	0.016277503698749	0.016277503698749	0.081087969290603	PKM/ENO1/PGK1	3
BP	GO:0033144	negative regulation of intracellular steroid hormone receptor signaling pathway	3/274	37/18903	0.016277503698749	0.016277503698749	0.081087969290603	CALR/SFRP1/RHOA	3
BP	GO:0050890	cognition	10/274	314/18903	0.0166600142460751	0.0166600142460751	0.0820193372328261	B2M/APOE/RCAN1/SERPINF1/MAP1A/ITGB1/CEBPB/HLA-DRA/MDK/ARF4	10
BP	GO:0043254	regulation of protein-containing complex assembly	12/274	410/18903	0.0169133422411307	0.0169133422411307	0.0820193372328261	MMP3/CLU/APOE/ISG15/HSPA1A/NAPA/ARPC1B/BRK1/HSPA5/RHOA/LMO4/LGALS3	12
BP	GO:0032306	regulation of prostaglandin secretion	2/274	14/18903	0.0169825779530842	0.0169825779530842	0.0820193372328261	PTGES/MIF	2
BP	GO:0032308	positive regulation of prostaglandin secretion	2/274	14/18903	0.0169825779530842	0.0169825779530842	0.0820193372328261	PTGES/MIF	2
BP	GO:0042117	monocyte activation	2/274	14/18903	0.0169825779530842	0.0169825779530842	0.0820193372328261	CSF1/FN1	2
BP	GO:0044849	estrous cycle	2/274	14/18903	0.0169825779530842	0.0169825779530842	0.0820193372328261	MDK/CYP1B1	2
BP	GO:0046348	amino sugar catabolic process	2/274	14/18903	0.0169825779530842	0.0169825779530842	0.0820193372328261	CHI3L1/CHI3L2	2
BP	GO:0050930	induction of positive chemotaxis	2/274	14/18903	0.0169825779530842	0.0169825779530842	0.0820193372328261	VEGFC/VEGFB	2
BP	GO:0070141	response to UV-A	2/274	14/18903	0.0169825779530842	0.0169825779530842	0.0820193372328261	MMP3/TIMP1	2
BP	GO:0072672	neutrophil extravasation	2/274	14/18903	0.0169825779530842	0.0169825779530842	0.0820193372328261	CD99/MDK	2
BP	GO:0090715	immunological memory formation process	2/274	14/18903	0.0169825779530842	0.0169825779530842	0.0820193372328261	HLA-DRB1/HLA-DRA	2
BP	GO:1902043	positive regulation of extrinsic apoptotic signaling pathway via death domain receptors	2/274	14/18903	0.0169825779530842	0.0169825779530842	0.0820193372328261	SFRP1/TIMP3	2
BP	GO:1902947	regulation of tau-protein kinase activity	2/274	14/18903	0.0169825779530842	0.0169825779530842	0.0820193372328261	CLU/HSP90AB1	2
BP	GO:1904814	regulation of protein localization to chromosome, telomeric region	2/274	14/18903	0.0169825779530842	0.0169825779530842	0.0820193372328261	CCT3/CCT6A	2
BP	GO:1905049	negative regulation of metallopeptidase activity	2/274	14/18903	0.0169825779530842	0.0169825779530842	0.0820193372328261	TIMP1/TIMP3	2
BP	GO:1905522	negative regulation of macrophage migration	2/274	14/18903	0.0169825779530842	0.0169825779530842	0.0820193372328261	EMILIN1/MIF	2
BP	GO:1990173	protein localization to nucleoplasm	2/274	14/18903	0.0169825779530842	0.0169825779530842	0.0820193372328261	CCT3/CCT6A	2
BP	GO:2001140	positive regulation of phospholipid transport	2/274	14/18903	0.0169825779530842	0.0169825779530842	0.0820193372328261	APOE/PRELID1	2
BP	GO:0045670	regulation of osteoclast differentiation	4/274	68/18903	0.0170412967161275	0.0170412967161275	0.0820248759078185	CSF1/TNFAIP6/SFRP1/CEBPB	4
BP	GO:0060193	positive regulation of lipase activity	4/274	68/18903	0.0170412967161275	0.0170412967161275	0.0820248759078185	ARL1/CCN1/RHOA/ARF4	4
BP	GO:1902229	regulation of intrinsic apoptotic signaling pathway in response to DNA damage	3/274	38/18903	0.0174872791828789	0.0174872791828789	0.0839586622915815	CLU/CD74/MIF	3
BP	GO:0014074	response to purine-containing compound	6/274	142/18903	0.0175019849025266	0.0175019849025266	0.0839586622915815	STAT1/HSP90B1/IGFBP5/RPLP0/HSPA5/CYP1B1	6
BP	GO:0000041	transition metal ion transport	5/274	104/18903	0.0177521197473166	0.0177521197473166	0.0850154589225761	B2M/STEAP4/ISCU/SLC39A7/PGRMC2	5
BP	GO:0050922	negative regulation of chemotaxis	4/274	69/18903	0.0178895880360945	0.0178895880360945	0.0855300508896286	CCL2/TNFAIP6/SEMA5A/MIF	4
BP	GO:0045727	positive regulation of translation	6/274	143/18903	0.0180542222981324	0.0180542222981324	0.0861725817879651	POLR2G/EIF5A/YBX1/PKM/CYP1B1/RHOA	6
BP	GO:1901655	cellular response to ketone	5/274	105/18903	0.0184261718836817	0.0184261718836817	0.0877310656239687	ATP5F1A/SFRP1/SERPINF1/RPLP0/CYP1B1	5
BP	GO:0007611	learning or memory	9/274	273/18903	0.0184729324873618	0.0184729324873618	0.0877310656239687	B2M/APOE/RCAN1/SERPINF1/MAP1A/ITGB1/CEBPB/MDK/ARF4	9
BP	GO:0002040	sprouting angiogenesis	7/274	185/18903	0.018503898011823	0.018503898011823	0.0877310656239687	VEGFC/RSPO3/ITGB1/SEMA5A/PKM/RHOA/VEGFB	7
BP	GO:1905952	regulation of lipid localization	7/274	185/18903	0.018503898011823	0.018503898011823	0.0877310656239687	APOE/PLIN3/SURF4/PRELID1/CAV1/PTGES/MIF	7
BP	GO:0030177	positive regulation of Wnt signaling pathway	6/274	144/18903	0.0186182933522154	0.0186182933522154	0.0877907546091946	RSPO3/ATP6V0C/SFRP1/SEMA5A/CAV1/ATP6AP2	6
BP	GO:0009595	detection of biotic stimulus	3/274	39/18903	0.0187459202338737	0.0187459202338737	0.0877907546091946	HLA-B/HLA-A/HLA-DRB1	3
BP	GO:0043618	regulation of transcription from RNA polymerase II promoter in response to stress	3/274	39/18903	0.0187459202338737	0.0187459202338737	0.0877907546091946	CEBPB/HSPA5/BAG3	3
BP	GO:0071634	regulation of transforming growth factor beta production	3/274	39/18903	0.0187459202338737	0.0187459202338737	0.0877907546091946	HSP90AB1/FN1/ATP6AP2	3
BP	GO:0097242	amyloid-beta clearance	3/274	39/18903	0.0187459202338737	0.0187459202338737	0.0877907546091946	CLU/APOE/LRPAP1	3
BP	GO:0051881	regulation of mitochondrial membrane potential	4/274	70/18903	0.018763724369488	0.018763724369488	0.0877907546091946	IFI6/CLIC1/PRELID1/UBB	4
BP	GO:0034767	positive regulation of ion transmembrane transport	7/274	186/18903	0.0189982524883019	0.0189982524883019	0.0877907546091946	CCL2/THY1/ITGB1/GSTO1/CALM3/CAV1/NDUFA4	7
BP	GO:0042102	positive regulation of T cell proliferation	5/274	106/18903	0.0191168914376075	0.0191168914376075	0.0877907546091946	VCAM1/HLA-A/CD81/HLA-DPB1/HLA-E	5
BP	GO:0001771	immunological synapse formation	2/274	15/18903	0.019409961815147	0.019409961815147	0.0877907546091946	CD81/LGALS3	2
BP	GO:0002836	positive regulation of response to tumor cell	2/274	15/18903	0.019409961815147	0.019409961815147	0.0877907546091946	HLA-DRB1/HSPD1	2
BP	GO:0002839	positive regulation of immune response to tumor cell	2/274	15/18903	0.019409961815147	0.019409961815147	0.0877907546091946	HLA-DRB1/HSPD1	2
BP	GO:0002903	negative regulation of B cell apoptotic process	2/274	15/18903	0.019409961815147	0.019409961815147	0.0877907546091946	CD74/MIF	2
BP	GO:0010649	regulation of cell communication by electrical coupling	2/274	15/18903	0.019409961815147	0.019409961815147	0.0877907546091946	CALM3/CAV1	2
BP	GO:0019511	peptidyl-proline hydroxylation	2/274	15/18903	0.019409961815147	0.019409961815147	0.0877907546091946	PRDX4/P4HB	2
BP	GO:0032905	transforming growth factor beta1 production	2/274	15/18903	0.019409961815147	0.019409961815147	0.0877907546091946	COL3A1/ATP6AP2	2
BP	GO:0033689	negative regulation of osteoblast proliferation	2/274	15/18903	0.019409961815147	0.019409961815147	0.0877907546091946	SFRP1/ATRAID	2
BP	GO:0038166	angiotensin-activated signaling pathway	2/274	15/18903	0.019409961815147	0.019409961815147	0.0877907546091946	AGTRAP/CAV1	2
BP	GO:0043518	negative regulation of DNA damage response, signal transduction by p53 class mediator	2/274	15/18903	0.019409961815147	0.019409961815147	0.0877907546091946	CD74/MIF	2
BP	GO:0045176	apical protein localization	2/274	15/18903	0.019409961815147	0.019409961815147	0.0877907546091946	NAPA/ARF4	2
BP	GO:0051284	positive regulation of sequestering of calcium ion	2/274	15/18903	0.019409961815147	0.019409961815147	0.0877907546091946	GSTO1/CALM3	2
BP	GO:0070207	protein homotrimerization	2/274	15/18903	0.019409961815147	0.019409961815147	0.0877907546091946	STEAP4/MIF	2
BP	GO:0090280	positive regulation of calcium ion import	2/274	15/18903	0.019409961815147	0.019409961815147	0.0877907546091946	CCL2/LGALS3	2
BP	GO:0097531	mast cell migration	2/274	15/18903	0.019409961815147	0.019409961815147	0.0877907546091946	VEGFC/VEGFB	2
BP	GO:1902166	negative regulation of intrinsic apoptotic signaling pathway in response to DNA damage by p53 class mediator	2/274	15/18903	0.019409961815147	0.019409961815147	0.0877907546091946	CD74/MIF	2
BP	GO:1904874	positive regulation of telomerase RNA localization to Cajal body	2/274	15/18903	0.019409961815147	0.019409961815147	0.0877907546091946	CCT3/CCT6A	2
BP	GO:2000052	positive regulation of non-canonical Wnt signaling pathway	2/274	15/18903	0.019409961815147	0.019409961815147	0.0877907546091946	RSPO3/SFRP1	2
BP	GO:2000671	regulation of motor neuron apoptotic process	2/274	15/18903	0.019409961815147	0.019409961815147	0.0877907546091946	RHOA/CRLF1	2
BP	GO:2000767	positive regulation of cytoplasmic translation	2/274	15/18903	0.019409961815147	0.019409961815147	0.0877907546091946	YBX1/PKM	2
BP	GO:2001138	regulation of phospholipid transport	2/274	15/18903	0.019409961815147	0.019409961815147	0.0877907546091946	APOE/PRELID1	2
BP	GO:0006487	protein N-linked glycosylation	4/274	71/18903	0.0196639079096338	0.0196639079096338	0.088657892590571	MLEC/RPN2/OSTC/RPN1	4
BP	GO:0070527	platelet aggregation	4/274	71/18903	0.0196639079096338	0.0196639079096338	0.088657892590571	FN1/CLIC1/PDPN/PPIA	4
BP	GO:0033120	positive regulation of RNA splicing	3/274	40/18903	0.0200535369288865	0.0200535369288865	0.0899874421326079	HSPA1A/NCL/PRDX6	3
BP	GO:0042307	positive regulation of protein import into nucleus	3/274	40/18903	0.0200535369288865	0.0200535369288865	0.0899874421326079	HSP90AB1/RAN/BAG3	3
BP	GO:1990000	amyloid fibril formation	3/274	40/18903	0.0200535369288865	0.0200535369288865	0.0899874421326079	CLU/B2M/APOE	3
BP	GO:0043434	response to peptide hormone	12/274	421/18903	0.020331847730426	0.020331847730426	0.0907494227902312	TIMP1/STAT1/AGTRAP/IGFBP5/NCL/RAB13/PKM/CYP1B1/CAV1/SHC1/COL3A1/CTSK	12
BP	GO:0017015	regulation of transforming growth factor beta receptor signaling pathway	6/274	147/18903	0.0203825818457556	0.0203825818457556	0.0907494227902312	HTRA1/HSP90AB1/EMILIN1/HSPA1A/HSPA5/CAV1	6
BP	GO:0035296	regulation of tube diameter	6/274	147/18903	0.0203825818457556	0.0203825818457556	0.0907494227902312	APOE/FOXC1/SCPEP1/CAV1/SOD3/RHOA	6
BP	GO:0097746	blood vessel diameter maintenance	6/274	147/18903	0.0203825818457556	0.0203825818457556	0.0907494227902312	APOE/FOXC1/SCPEP1/CAV1/SOD3/RHOA	6
BP	GO:1903038	negative regulation of leukocyte cell-cell adhesion	6/274	147/18903	0.0203825818457556	0.0203825818457556	0.0907494227902312	IRF1/HLA-DRB1/CD74/CEBPB/MDK/LGALS3	6
BP	GO:0043123	positive regulation of I-kappaB kinase/NF-kappaB signaling	7/274	189/18903	0.0205367797479749	0.0205367797479749	0.0908771253120925	BST2/HLA-DRB1/CD74/GJA1/TMED4/GAPDH/RHOA	7
BP	GO:0014812	muscle cell migration	5/274	108/18903	0.0205489177652089	0.0205489177652089	0.0908771253120925	IGFBP5/PLAU/MDK/CYP1B1/RHOA	5
BP	GO:0090263	positive regulation of canonical Wnt signaling pathway	5/274	108/18903	0.0205489177652089	0.0205489177652089	0.0908771253120925	RSPO3/SFRP1/SEMA5A/CAV1/ATP6AP2	5
BP	GO:0090398	cellular senescence	5/274	108/18903	0.0205489177652089	0.0205489177652089	0.0908771253120925	B2M/CALR/ECRG4/YBX1/MIF	5
BP	GO:0051346	negative regulation of hydrolase activity	11/274	373/18903	0.0206474925666052	0.0206474925666052	0.0908771253120925	TIMP1/BST2/IFI6/APLP2/SERPINH1/SERPINF1/GAPDH/TIMP3/RARRES1/LGALS3/TMED10	11
BP	GO:0060537	muscle tissue development	12/274	422/18903	0.0206663929603171	0.0206663929603171	0.0908771253120925	FOXC1/GJA1/RCAN1/CALR/IGFBP5/EFEMP2/FLNB/ITGB1/CAV1/COL3A1/RHOA/SGCB	12
BP	GO:0060348	bone development	8/274	233/18903	0.0206664050026317	0.0206664050026317	0.0908771253120925	VKORC1/FOXC1/GJA1/SERPINH1/PPIB/BGN/COL3A1/RHOA	8
BP	GO:0060560	developmental growth involved in morphogenesis	8/274	233/18903	0.0206664050026317	0.0206664050026317	0.0908771253120925	APOE/HSP90AB1/CSF1/FN1/NDN/SFRP1/ITGB1/SEMA5A	8
BP	GO:0035150	regulation of tube size	6/274	148/18903	0.0209950521732527	0.0209950521732527	0.0921800441699699	APOE/FOXC1/SCPEP1/CAV1/SOD3/RHOA	6
BP	GO:0002691	regulation of cellular extravasation	3/274	41/18903	0.021410200605964	0.021410200605964	0.093341330386113	THY1/CD99/MDK	3
BP	GO:0045454	cell redox homeostasis	3/274	41/18903	0.021410200605964	0.021410200605964	0.093341330386113	PRDX4/PRDX1/PRDX6	3
BP	GO:0051281	positive regulation of release of sequestered calcium ion into cytosol	3/274	41/18903	0.021410200605964	0.021410200605964	0.093341330386113	THY1/GSTO1/CALM3	3
BP	GO:0019362	pyridine nucleotide metabolic process	4/274	73/18903	0.0215431703629891	0.0215431703629891	0.093341330386113	LDHB/PGAM1/PGLS/TALDO1	4
BP	GO:0045665	negative regulation of neuron differentiation	4/274	73/18903	0.0215431703629891	0.0215431703629891	0.093341330386113	B2M/CALR/ITGB1/RHOA	4
BP	GO:0046496	nicotinamide nucleotide metabolic process	4/274	73/18903	0.0215431703629891	0.0215431703629891	0.093341330386113	LDHB/PGAM1/PGLS/TALDO1	4
BP	GO:0061035	regulation of cartilage development	4/274	73/18903	0.0215431703629891	0.0215431703629891	0.093341330386113	EFEMP1/CCN1/MDK/CTSK	4
BP	GO:0071677	positive regulation of mononuclear cell migration	4/274	73/18903	0.0215431703629891	0.0215431703629891	0.093341330386113	CSF1/CALR/RHOA/LGALS3	4
BP	GO:0008217	regulation of blood pressure	7/274	191/18903	0.0216094640917121	0.0216094640917121	0.093341330386113	VEGFC/AGTRAP/EMILIN1/SCPEP1/PRCP/RHOA/ATP6AP2	7
BP	GO:0016525	negative regulation of angiogenesis	6/274	149/18903	0.0216198796276664	0.0216198796276664	0.093341330386113	STAT1/SPARC/FOXC1/EMILIN1/SERPINF1/PGK1	6
BP	GO:2000377	regulation of reactive oxygen species metabolic process	6/274	149/18903	0.0216198796276664	0.0216198796276664	0.093341330386113	MMP3/SLC5A3/CYP1B1/PRCP/RHOA/ARF4	6
BP	GO:0042159	lipoprotein catabolic process	2/274	16/18903	0.0219732774109993	0.0219732774109993	0.094295595991717	APOE/CTSD	2
BP	GO:0044406	adhesion of symbiont to host	2/274	16/18903	0.0219732774109993	0.0219732774109993	0.094295595991717	HSP90AB1/CD81	2
BP	GO:1905906	regulation of amyloid fibril formation	2/274	16/18903	0.0219732774109993	0.0219732774109993	0.094295595991717	CLU/APOE	2
BP	GO:2000095	regulation of Wnt signaling pathway, planar cell polarity pathway	2/274	16/18903	0.0219732774109993	0.0219732774109993	0.094295595991717	RSPO3/SFRP1	2
BP	GO:0031334	positive regulation of protein-containing complex assembly	7/274	192/18903	0.022160135182605	0.022160135182605	0.094954469235159	MMP3/CLU/ISG15/HSPA1A/BRK1/RHOA/LGALS3	7
BP	GO:1903844	regulation of cellular response to transforming growth factor beta stimulus	6/274	150/18903	0.0222571634841554	0.0222571634841554	0.0952270294793876	HTRA1/HSP90AB1/EMILIN1/HSPA1A/HSPA5/CAV1	6
BP	GO:0048662	negative regulation of smooth muscle cell proliferation	4/274	74/18903	0.0225225987598311	0.0225225987598311	0.0960741803385799	APOE/IGFBP5/EFEMP2/RHOA	4
BP	GO:2000573	positive regulation of DNA biosynthetic process	4/274	74/18903	0.0225225987598311	0.0225225987598311	0.0960741803385799	HSP90AB1/CCT3/CCT6A/CYP1B1	4
BP	GO:0009167	purine ribonucleoside monophosphate metabolic process	3/274	42/18903	0.0228159453148244	0.0228159453148244	0.0967461841591945	IMPDH2/AK1/GUK1	3
BP	GO:0019320	hexose catabolic process	3/274	42/18903	0.0228159453148244	0.0228159453148244	0.0967461841591945	PKM/ENO1/PGK1	3
BP	GO:0032735	positive regulation of interleukin-12 production	3/274	42/18903	0.0228159453148244	0.0228159453148244	0.0967461841591945	IRF1/HSPD1/MDK	3
BP	GO:0050999	regulation of nitric-oxide synthase activity	3/274	42/18903	0.0228159453148244	0.0228159453148244	0.0967461841591945	APOE/CALM3/CAV1	3
BP	GO:2000181	negative regulation of blood vessel morphogenesis	6/274	151/18903	0.0229070011425272	0.0229070011425272	0.0969879597916963	STAT1/SPARC/FOXC1/EMILIN1/SERPINF1/PGK1	6
BP	GO:0051051	negative regulation of transport	13/274	479/18903	0.0230244220659959	0.0230244220659959	0.0973404818563968	APOE/CD74/HLA-F/GJA1/SFRP1/LRPAP1/ISCU/GSTO1/CALM3/BAG3/OS9/CAV1/LGALS3	13
BP	GO:0045669	positive regulation of osteoblast differentiation	4/274	75/18903	0.0235287734272099	0.0235287734272099	0.0991784329919918	CCN1/CLIC1/ATRAID/CEBPB	4
BP	GO:0060337	type I interferon signaling pathway	4/274	75/18903	0.0235287734272099	0.0235287734272099	0.0991784329919918	STAT1/ISG15/IFI27/IFITM3	4
BP	GO:1901343	negative regulation of vasculature development	6/274	152/18903	0.0235694880994907	0.0235694880994907	0.0992033029391608	STAT1/SPARC/FOXC1/EMILIN1/SERPINF1/PGK1	6
BP	GO:0048259	regulation of receptor-mediated endocytosis	5/274	112/18903	0.0236191879711312	0.0236191879711312	0.0992658621919768	CLU/B2M/CD63/LRPAP1/AP2M1	5
BP	GO:0002347	response to tumor cell	3/274	43/18903	0.0242707692289648	0.0242707692289648	0.101109529551874	HLA-A/HLA-DRB1/HSPD1	3
BP	GO:0006739	NADP metabolic process	3/274	43/18903	0.0242707692289648	0.0242707692289648	0.101109529551874	PGAM1/PGLS/TALDO1	3
BP	GO:0031952	regulation of protein autophosphorylation	3/274	43/18903	0.0242707692289648	0.0242707692289648	0.101109529551874	VEGFC/CALM3/CAV1	3
BP	GO:0071364	cellular response to epidermal growth factor stimulus	3/274	43/18903	0.0242707692289648	0.0242707692289648	0.101109529551874	FOXC1/NCL/EEF1A1	3
BP	GO:0071548	response to dexamethasone	3/274	43/18903	0.0242707692289648	0.0242707692289648	0.101109529551874	ATP5F1A/SERPINF1/CYP1B1	3
BP	GO:0097009	energy homeostasis	3/274	43/18903	0.0242707692289648	0.0242707692289648	0.101109529551874	UBB/METRNL/PRCP	3
BP	GO:0006809	nitric oxide biosynthetic process	4/274	76/18903	0.0245618419442465	0.0245618419442465	0.101576754182312	CLU/HSP90AB1/CYP1B1/CAV1	4
BP	GO:0006089	lactate metabolic process	2/274	17/18903	0.0246681042480429	0.0246681042480429	0.101576754182312	LDHB/LDHA	2
BP	GO:0009404	toxin metabolic process	2/274	17/18903	0.0246681042480429	0.0246681042480429	0.101576754182312	ARL1/CYP1B1	2
BP	GO:0070200	establishment of protein localization to telomere	2/274	17/18903	0.0246681042480429	0.0246681042480429	0.101576754182312	CCT3/CCT6A	2
BP	GO:0071732	cellular response to nitric oxide	2/274	17/18903	0.0246681042480429	0.0246681042480429	0.101576754182312	MMP3/ATP5F1A	2
BP	GO:0090594	inflammatory response to wounding	2/274	17/18903	0.0246681042480429	0.0246681042480429	0.101576754182312	TIMP1/MDK	2
BP	GO:1900034	regulation of cellular response to heat	2/274	17/18903	0.0246681042480429	0.0246681042480429	0.101576754182312	DNAJB1/CHORDC1	2
BP	GO:1902165	regulation of intrinsic apoptotic signaling pathway in response to DNA damage by p53 class mediator	2/274	17/18903	0.0246681042480429	0.0246681042480429	0.101576754182312	CD74/MIF	2
BP	GO:1902903	regulation of supramolecular fiber organization	11/274	384/18903	0.0248958714674822	0.0248958714674822	0.10236671081108	CLU/APOE/EMILIN1/HSPA1A/EFEMP2/ARPC1B/SFRP1/MAP1A/SEMA5A/BRK1/RHOA	11
BP	GO:0007548	sex differentiation	9/274	288/18903	0.0250476639974915	0.0250476639974915	0.102842448720172	FOXC1/TNFAIP6/PRDX4/SFRP1/RAB13/CEBPB/UBB/HSPA5/CYP1B1	9
BP	GO:0009408	response to heat	5/274	114/18903	0.0252594945567484	0.0252594945567484	0.103562971245919	HSP90AB1/DNAJB1/HSPA1A/CHORDC1/BAG3	5
BP	GO:0032729	positive regulation of interferon-gamma production	4/274	77/18903	0.0256219411370913	0.0256219411370913	0.104028536910806	HLA-A/ISG15/HSPD1/HLA-DPB1	4
BP	GO:0071357	cellular response to type I interferon	4/274	77/18903	0.0256219411370913	0.0256219411370913	0.104028536910806	STAT1/ISG15/IFI27/IFITM3	4
BP	GO:1903036	positive regulation of response to wounding	4/274	77/18903	0.0256219411370913	0.0256219411370913	0.104028536910806	EMILIN1/PLAU/ITGB1/MDK	4
BP	GO:0032368	regulation of lipid transport	6/274	155/18903	0.0256337706264356	0.0256337706264356	0.104028536910806	APOE/SURF4/PRELID1/CAV1/PTGES/MIF	6
BP	GO:0006509	membrane protein ectodomain proteolysis	3/274	44/18903	0.025774636019977	0.025774636019977	0.104028536910806	TIMP1/APOE/TIMP3	3
BP	GO:0009126	purine nucleoside monophosphate metabolic process	3/274	44/18903	0.025774636019977	0.025774636019977	0.104028536910806	IMPDH2/AK1/GUK1	3
BP	GO:0014911	positive regulation of smooth muscle cell migration	3/274	44/18903	0.025774636019977	0.025774636019977	0.104028536910806	IGFBP5/MDK/CYP1B1	3
BP	GO:0021762	substantia nigra development	3/274	44/18903	0.025774636019977	0.025774636019977	0.104028536910806	HSPA5/CALM3/RHOA	3
BP	GO:0050856	regulation of T cell receptor signaling pathway	3/274	44/18903	0.025774636019977	0.025774636019977	0.104028536910806	CD81/THY1/LGALS3	3
BP	GO:1900026	positive regulation of substrate adhesion-dependent cell spreading	3/274	44/18903	0.025774636019977	0.025774636019977	0.104028536910806	CALR/MDK/P4HB	3
BP	GO:1903573	negative regulation of response to endoplasmic reticulum stress	3/274	44/18903	0.025774636019977	0.025774636019977	0.104028536910806	CLU/HSPA1A/HSPA5	3
BP	GO:0090092	regulation of transmembrane receptor protein serine/threonine kinase signaling pathway	9/274	290/18903	0.0260354660621382	0.0260354660621382	0.104921555966558	HTRA1/HSP90AB1/TNFAIP6/EMILIN1/HSPA1A/SFRP1/CCN1/HSPA5/CAV1	9
BP	GO:0001938	positive regulation of endothelial cell proliferation	5/274	115/18903	0.0261063590769395	0.0261063590769395	0.104921555966558	VEGFC/MYDGF/SEMA5A/MDK/VEGFB	5
BP	GO:0033559	unsaturated fatty acid metabolic process	5/274	115/18903	0.0261063590769395	0.0261063590769395	0.104921555966558	PTGDS/CD74/CYP1B1/PTGES/MIF	5
BP	GO:0010632	regulation of epithelial cell migration	9/274	292/18903	0.0270505741162546	0.0270505741162546	0.10804465550281	VEGFC/APOE/SPARC/ATP5F1A/CALR/SERPINF1/SEMA5A/PRCP/RHOA	9
BP	GO:0008631	intrinsic apoptotic signaling pathway in response to oxidative stress	3/274	45/18903	0.0273274761949328	0.0273274761949328	0.10804465550281	PPIA/CYP1B1/P4HB	3
BP	GO:0030501	positive regulation of bone mineralization	3/274	45/18903	0.0273274761949328	0.0273274761949328	0.10804465550281	ISG15/CCN1/ATRAID	3
BP	GO:0030574	collagen catabolic process	3/274	45/18903	0.0273274761949328	0.0273274761949328	0.10804465550281	MMP3/ITGB1/CTSK	3
BP	GO:0030890	positive regulation of B cell proliferation	3/274	45/18903	0.0273274761949328	0.0273274761949328	0.10804465550281	CD74/CD81/MIF	3
BP	GO:0043620	regulation of DNA-templated transcription in response to stress	3/274	45/18903	0.0273274761949328	0.0273274761949328	0.10804465550281	CEBPB/HSPA5/BAG3	3
BP	GO:2000516	positive regulation of CD4-positive, alpha-beta T cell activation	3/274	45/18903	0.0273274761949328	0.0273274761949328	0.10804465550281	HLA-DRB1/CD81/HLA-DRA	3
BP	GO:0001649	osteoblast differentiation	8/274	246/18903	0.0274327320950364	0.0274327320950364	0.10804465550281	VEGFC/TNFAIP6/IGFBP5/SFRP1/CCN1/CLIC1/ATRAID/CEBPB	8
BP	GO:0002830	positive regulation of type 2 immune response	2/274	18/18903	0.0274901206049356	0.0274901206049356	0.10804465550281	CD74/CD81	2
BP	GO:0016264	gap junction assembly	2/274	18/18903	0.0274901206049356	0.0274901206049356	0.10804465550281	GJA1/CAV1	2
BP	GO:0032310	prostaglandin secretion	2/274	18/18903	0.0274901206049356	0.0274901206049356	0.10804465550281	PTGES/MIF	2
BP	GO:0051770	positive regulation of nitric-oxide synthase biosynthetic process	2/274	18/18903	0.0274901206049356	0.0274901206049356	0.10804465550281	CCL2/STAT1	2
BP	GO:0072567	chemokine (C-X-C motif) ligand 2 production	2/274	18/18903	0.0274901206049356	0.0274901206049356	0.10804465550281	CD74/MIF	2
BP	GO:1904872	regulation of telomerase RNA localization to Cajal body	2/274	18/18903	0.0274901206049356	0.0274901206049356	0.10804465550281	CCT3/CCT6A	2
BP	GO:2000341	regulation of chemokine (C-X-C motif) ligand 2 production	2/274	18/18903	0.0274901206049356	0.0274901206049356	0.10804465550281	CD74/MIF	2
BP	GO:2000811	negative regulation of anoikis	2/274	18/18903	0.0274901206049356	0.0274901206049356	0.10804465550281	ITGB1/CAV1	2
BP	GO:0002366	leukocyte activation involved in immune response	9/274	293/18903	0.0275684763787328	0.0275684763787328	0.108203371838813	PTGDS/HLA-DRB1/CD74/HLA-F/CD81/HSPD1/HLA-DRA/MDK/LGALS3	9
BP	GO:0002437	inflammatory response to antigenic stimulus	4/274	79/18903	0.0278237255320713	0.0278237255320713	0.108576488067927	CD68/HLA-DRB1/CD81/HLA-E	4
BP	GO:0072524	pyridine-containing compound metabolic process	4/274	79/18903	0.0278237255320713	0.0278237255320713	0.108576488067927	LDHB/PGAM1/PGLS/TALDO1	4
BP	GO:0048732	gland development	12/274	441/18903	0.0278300686022112	0.0278300686022112	0.108576488067927	FOXC1/CSF1/IGFBP5/SFRP1/SERPINF1/RPLP0/CEBPB/MDK/CYP1B1/CAV1/MAP2K2/LMO4	12
BP	GO:0045582	positive regulation of T cell differentiation	5/274	117/18903	0.027854060634936	0.027854060634936	0.108576488067927	HLA-DRB1/CD74/HLA-DRA/MDK/RHOA	5
BP	GO:0071887	leukocyte apoptotic process	5/274	117/18903	0.027854060634936	0.027854060634936	0.108576488067927	CD74/KDELR1/PRELID1/LGALS3/MIF	5
BP	GO:0016049	cell growth	13/274	493/18903	0.0282139982614548	0.0282139982614548	0.109829297230023	BST2/APOE/HSP90AB1/GJA1/FN1/NDN/HSPA1A/IGFBP5/SFRP1/ITGB1/SEMA5A/ENO1/RHOA	13
BP	GO:0071346	cellular response to interferon-gamma	5/274	118/18903	0.0287551048812382	0.0287551048812382	0.111630673904362	CCL2/STAT1/IRF1/FLNB/GAPDH	5
BP	GO:1901800	positive regulation of proteasomal protein catabolic process	5/274	118/18903	0.0287551048812382	0.0287551048812382	0.111630673904362	CLU/HSPA1A/PSMC3/CAV1/PSMC1	5
BP	GO:0001701	in utero embryonic development	11/274	393/18903	0.0288189801634216	0.0288189801634216	0.111697779193444	FOXC1/RSPO3/RCN1/CCN1/ITGB1/CEBPB/YBX1/BRK1/FKBP10/COL3A1/RTF1	11
BP	GO:0046365	monosaccharide catabolic process	3/274	46/18903	0.0289291883976815	0.0289291883976815	0.111697779193444	PKM/ENO1/PGK1	3
BP	GO:0060443	mammary gland morphogenesis	3/274	46/18903	0.0289291883976815	0.0289291883976815	0.111697779193444	CSF1/IGFBP5/CAV1	3
BP	GO:2000273	positive regulation of signaling receptor activity	3/274	46/18903	0.0289291883976815	0.0289291883976815	0.111697779193444	CCL2/ITGB1/BUD31	3
BP	GO:0030217	T cell differentiation	9/274	296/18903	0.0291640867265492	0.0291640867265492	0.112300402231534	IRF1/B2M/HLA-DRB1/CD74/KDELR1/PRELID1/HLA-DRA/MDK/RHOA	9
BP	GO:0048872	homeostasis of number of cells	9/274	296/18903	0.0291640867265492	0.0291640867265492	0.112300402231534	STAT1/B2M/ISG15/CD74/CSF1/HSPA1A/PRDX1/SLC25A5/MIF	9
BP	GO:0016241	regulation of macroautophagy	6/274	160/18903	0.0293355697399635	0.0293355697399635	0.112808277982927	CAPNS1/ATP6V0C/GAPDH/SLC25A5/BAG3/ATP6V0B	6
BP	GO:0002455	humoral immune response mediated by circulating immunoglobulin	5/274	119/18903	0.0296744090858876	0.0296744090858876	0.113627228149544	CLU/CFI/CD81/C1R/C1S	5
BP	GO:0032609	interferon-gamma production	5/274	119/18903	0.0296744090858876	0.0296744090858876	0.113627228149544	HLA-A/HLA-DRB1/ISG15/HSPD1/HLA-DPB1	5
BP	GO:0032649	regulation of interferon-gamma production	5/274	119/18903	0.0296744090858876	0.0296744090858876	0.113627228149544	HLA-A/HLA-DRB1/ISG15/HSPD1/HLA-DPB1	5
BP	GO:0002263	cell activation involved in immune response	9/274	297/18903	0.0297100639899498	0.0297100639899498	0.113627228149544	PTGDS/HLA-DRB1/CD74/HLA-F/CD81/HSPD1/HLA-DRA/MDK/LGALS3	9
BP	GO:0071900	regulation of protein serine/threonine kinase activity	11/274	395/18903	0.0297479189470195	0.0297479189470195	0.113627228149544	APOE/HSP90AB1/THY1/SFRP1/TPD52L1/CHORDC1/CALM3/CAV1/MAP2K2/RHOA/MIF	11
BP	GO:0010975	regulation of neuron projection development	12/274	446/18903	0.0299836135270846	0.0299836135270846	0.114173137116059	B2M/APOE/FN1/THY1/SFRP1/SERPINF1/SEMA5A/MDK/HSPA5/MAP2K2/RHOA/CFL1	12
BP	GO:0072332	intrinsic apoptotic signaling pathway by p53 class mediator	4/274	81/18903	0.0301350090749687	0.0301350090749687	0.114173137116059	CD74/EIF5A/UBB/MIF	4
BP	GO:0010759	positive regulation of macrophage chemotaxis	2/274	19/18903	0.0304351016141872	0.0304351016141872	0.114173137116059	CSF1/MDK	2
BP	GO:0036003	positive regulation of transcription from RNA polymerase II promoter in response to stress	2/274	19/18903	0.0304351016141872	0.0304351016141872	0.114173137116059	CEBPB/HSPA5	2
BP	GO:0045618	positive regulation of keratinocyte differentiation	2/274	19/18903	0.0304351016141872	0.0304351016141872	0.114173137116059	PLAAT4/FOXC1	2
BP	GO:0048245	eosinophil chemotaxis	2/274	19/18903	0.0304351016141872	0.0304351016141872	0.114173137116059	CCL2/LGALS3	2
BP	GO:0090670	RNA localization to Cajal body	2/274	19/18903	0.0304351016141872	0.0304351016141872	0.114173137116059	CCT3/CCT6A	2
BP	GO:0090671	telomerase RNA localization to Cajal body	2/274	19/18903	0.0304351016141872	0.0304351016141872	0.114173137116059	CCT3/CCT6A	2
BP	GO:0090672	telomerase RNA localization	2/274	19/18903	0.0304351016141872	0.0304351016141872	0.114173137116059	CCT3/CCT6A	2
BP	GO:0090685	RNA localization to nucleus	2/274	19/18903	0.0304351016141872	0.0304351016141872	0.114173137116059	CCT3/CCT6A	2
BP	GO:0098884	postsynaptic neurotransmitter receptor internalization	2/274	19/18903	0.0304351016141872	0.0304351016141872	0.114173137116059	AP2S1/AP2M1	2
BP	GO:0140239	postsynaptic endocytosis	2/274	19/18903	0.0304351016141872	0.0304351016141872	0.114173137116059	AP2S1/AP2M1	2
BP	GO:1902170	cellular response to reactive nitrogen species	2/274	19/18903	0.0304351016141872	0.0304351016141872	0.114173137116059	MMP3/ATP5F1A	2
BP	GO:0002861	regulation of inflammatory response to antigenic stimulus	3/274	47/18903	0.0305796406748841	0.0305796406748841	0.114173137116059	HLA-DRB1/CD81/HLA-E	3
BP	GO:0070849	response to epidermal growth factor	3/274	47/18903	0.0305796406748841	0.0305796406748841	0.114173137116059	FOXC1/NCL/EEF1A1	3
BP	GO:0072583	clathrin-dependent endocytosis	3/274	47/18903	0.0305796406748841	0.0305796406748841	0.114173137116059	AP2S1/CANX/AP2M1	3
BP	GO:0097028	dendritic cell differentiation	3/274	47/18903	0.0305796406748841	0.0305796406748841	0.114173137116059	HLA-B/TMEM176B/CEBPB	3
BP	GO:0035967	cellular response to topologically incorrect protein	5/274	120/18903	0.0306120660948782	0.0306120660948782	0.114173137116059	HSPD1/HSPA1A/HSPA5/BAG3/OS9	5
BP	GO:0002253	activation of immune response	11/274	397/18903	0.0306981484070122	0.0306981484070122	0.114344530770942	CFB/CLU/HLA-A/HLA-DRB1/CFI/CD81/THY1/HLA-DPB1/C1R/C1S/LGALS3	11
BP	GO:0071674	mononuclear cell migration	7/274	206/18903	0.0309150153525115	0.0309150153525115	0.11485205044843	CCL2/CSF1/CALR/CD99/MDK/RHOA/LGALS3	7
BP	GO:2000241	regulation of reproductive process	7/274	206/18903	0.0309150153525115	0.0309150153525115	0.11485205044843	TIMP1/PTGDS/GJA1/CALR/PRDX4/SFRP1/SERPINF1	7
BP	GO:1903320	regulation of protein modification by small protein conjugation or removal	8/274	252/18903	0.0310221989928276	0.0310221989928276	0.115009697077059	ISG15/HSP90AB1/HSPA1A/RPS2/UBB/PPIA/HSPA5/CAV1	8
BP	GO:0007517	muscle organ development	10/274	348/18903	0.0310381729588643	0.0310381729588643	0.115009697077059	FOXC1/RCAN1/EFEMP2/FLNB/ITGB1/CAV1/COL3A1/RHOA/CD164/SGCB	10
BP	GO:0046209	nitric oxide metabolic process	4/274	82/18903	0.0313319431085943	0.0313319431085943	0.115797078291986	CLU/HSP90AB1/CYP1B1/CAV1	4
BP	GO:1905897	regulation of response to endoplasmic reticulum stress	4/274	82/18903	0.0313319431085943	0.0313319431085943	0.115797078291986	CLU/HSPA1A/HSPA5/CAV1	4
BP	GO:0042113	B cell activation	10/274	350/18903	0.0320929733620155	0.0320929733620155	0.118070892929474	BST2/VCAM1/CD74/CD81/HSPD1/SFRP1/SLC39A7/ITGB1/SLC25A5/MIF	10
BP	GO:0006953	acute-phase response	3/274	48/18903	0.0322786717075941	0.0322786717075941	0.118070892929474	FN1/CEBPB/PTGES	3
BP	GO:0008038	neuron recognition	3/274	48/18903	0.0322786717075941	0.0322786717075941	0.118070892929474	NDN/CRTAC1/SEMA5A	3
BP	GO:0032527	protein exit from endoplasmic reticulum	3/274	48/18903	0.0322786717075941	0.0322786717075941	0.118070892929474	CD81/HSP90B1/OS9	3
BP	GO:0032892	positive regulation of organic acid transport	3/274	48/18903	0.0322786717075941	0.0322786717075941	0.118070892929474	ITGB1/PTGES/MIF	3
BP	GO:0045581	negative regulation of T cell differentiation	3/274	48/18903	0.0322786717075941	0.0322786717075941	0.118070892929474	IRF1/CD74/MDK	3
BP	GO:0045776	negative regulation of blood pressure	3/274	48/18903	0.0322786717075941	0.0322786717075941	0.118070892929474	VEGFC/SCPEP1/PRCP	3
BP	GO:1902003	regulation of amyloid-beta formation	3/274	48/18903	0.0322786717075941	0.0322786717075941	0.118070892929474	CLU/APOE/TMED10	3
BP	GO:0006633	fatty acid biosynthetic process	6/274	164/18903	0.0325380304832949	0.0325380304832949	0.118478813817465	PTGDS/CD74/ACADVL/HACD3/PTGES/MIF	6
BP	GO:0030856	regulation of epithelial cell differentiation	6/274	164/18903	0.0325380304832949	0.0325380304832949	0.118478813817465	STAT1/PLAAT4/FOXC1/S1PR3/CEBPB/CAV1	6
BP	GO:0034340	response to type I interferon	4/274	83/18903	0.0325565074466646	0.0325565074466646	0.118478813817465	STAT1/ISG15/IFI27/IFITM3	4
BP	GO:2001057	reactive nitrogen species metabolic process	4/274	83/18903	0.0325565074466646	0.0325565074466646	0.118478813817465	CLU/HSP90AB1/CYP1B1/CAV1	4
BP	GO:0043122	regulation of I-kappaB kinase/NF-kappaB signaling	8/274	255/18903	0.0329325311380498	0.0329325311380498	0.119694363306526	BST2/STAT1/HLA-DRB1/CD74/GJA1/TMED4/GAPDH/RHOA	8
BP	GO:0045732	positive regulation of protein catabolic process	7/274	209/18903	0.0330550576445526	0.0330550576445526	0.119917441610254	CLU/APOE/CD81/HSPA1A/PSMC3/CAV1/PSMC1	7
BP	GO:0002577	regulation of antigen processing and presentation	2/274	20/18903	0.0334989173792665	0.0334989173792665	0.119917441610254	CD68/CD74	2
BP	GO:0002837	regulation of immune response to tumor cell	2/274	20/18903	0.0334989173792665	0.0334989173792665	0.119917441610254	HLA-DRB1/HSPD1	2
BP	GO:0015732	prostaglandin transport	2/274	20/18903	0.0334989173792665	0.0334989173792665	0.119917441610254	PTGES/MIF	2
BP	GO:0035455	response to interferon-alpha	2/274	20/18903	0.0334989173792665	0.0334989173792665	0.119917441610254	BST2/IFITM3	2
BP	GO:0035795	negative regulation of mitochondrial membrane permeability	2/274	20/18903	0.0334989173792665	0.0334989173792665	0.119917441610254	HSPA1A/SLC25A5	2
BP	GO:0043691	reverse cholesterol transport	2/274	20/18903	0.0334989173792665	0.0334989173792665	0.119917441610254	CLU/APOE	2
BP	GO:0055093	response to hyperoxia	2/274	20/18903	0.0334989173792665	0.0334989173792665	0.119917441610254	PDPN/CAV1	2
BP	GO:0070314	G1 to G0 transition	2/274	20/18903	0.0334989173792665	0.0334989173792665	0.119917441610254	ECRG4/ZNF503	2
BP	GO:0072376	protein activation cascade	2/274	20/18903	0.0334989173792665	0.0334989173792665	0.119917441610254	FN1/PRCP	2
BP	GO:1903421	regulation of synaptic vesicle recycling	2/274	20/18903	0.0334989173792665	0.0334989173792665	0.119917441610254	AP2M1/CALM3	2
BP	GO:2000010	positive regulation of protein localization to cell surface	2/274	20/18903	0.0334989173792665	0.0334989173792665	0.119917441610254	HSP90AB1/MAP1A	2
BP	GO:0051607	defense response to virus	9/274	304/18903	0.0337335542526216	0.0337335542526216	0.12060586589427	BST2/STAT1/IFI6/HTRA1/IRF1/ISG15/IFI27/ZC3HAV1/IFITM3	9
BP	GO:0031397	negative regulation of protein ubiquitination	4/274	84/18903	0.0338087660034591	0.0338087660034591	0.120723294514396	ISG15/HSPA1A/PPIA/CAV1	4
BP	GO:0035307	positive regulation of protein dephosphorylation	3/274	49/18903	0.0340260920091753	0.0340260920091753	0.121195567195839	HSP90AB1/PPIA/CALM3	3
BP	GO:0045933	positive regulation of muscle contraction	3/274	49/18903	0.0340260920091753	0.0340260920091753	0.121195567195839	GSTO1/ENO1/RHOA	3
BP	GO:0140546	defense response to symbiont	9/274	305/18903	0.0343376134676576	0.0343376134676576	0.12215246685978	BST2/STAT1/IFI6/HTRA1/IRF1/ISG15/IFI27/ZC3HAV1/IFITM3	9
BP	GO:0009612	response to mechanical stimulus	7/274	211/18903	0.0345354236680842	0.0345354236680842	0.122702968722278	CHI3L1/STAT1/IRF1/CSF1/MDK/BAG3/RHOA	7
BP	GO:0051453	regulation of intracellular pH	4/274	85/18903	0.0350887726774853	0.0350887726774853	0.124513741414371	ATP6V0C/RNASEK/ATP6AP2/ATP6V0B	4
BP	GO:0010720	positive regulation of cell development	9/274	307/18903	0.0355680642726525	0.0355680642726525	0.125938205237618	VEGFC/FN1/CALR/SERPINF1/ITGB1/SEMA5A/MDK/P4HB/MAP2K2	9
BP	GO:0043280	positive regulation of cysteine-type endopeptidase activity involved in apoptotic process	5/274	125/18903	0.0355785897508196	0.0355785897508196	0.125938205237618	HSPD1/CTSD/CCN1/BEX3/RHOA	5
BP	GO:0032964	collagen biosynthetic process	3/274	50/18903	0.0358216850903318	0.0358216850903318	0.126484447322152	PCOLCE/EMILIN1/SERPINH1	3
BP	GO:1902041	regulation of extrinsic apoptotic signaling pathway via death domain receptors	3/274	50/18903	0.0358216850903318	0.0358216850903318	0.126484447322152	SFRP1/TIMP3/LGALS3	3
BP	GO:0007033	vacuole organization	7/274	213/18903	0.0360592293806275	0.0360592293806275	0.127165625238873	CTSD/ATP6V0C/RAB34/RNASEK/BAG3/ATP6AP2/ATP6V0B	7
BP	GO:0006690	icosanoid metabolic process	5/274	126/18903	0.0366280707740743	0.0366280707740743	0.128235165330411	PTGDS/CD74/CYP1B1/PTGES/MIF	5
BP	GO:0002834	regulation of response to tumor cell	2/274	21/18903	0.0366775311256265	0.0366775311256265	0.128235165330411	HLA-DRB1/HSPD1	2
BP	GO:0032305	positive regulation of icosanoid secretion	2/274	21/18903	0.0366775311256265	0.0366775311256265	0.128235165330411	PTGES/MIF	2
BP	GO:0045056	transcytosis	2/274	21/18903	0.0366775311256265	0.0366775311256265	0.128235165330411	LRPAP1/FCGRT	2
BP	GO:0071731	response to nitric oxide	2/274	21/18903	0.0366775311256265	0.0366775311256265	0.128235165330411	MMP3/ATP5F1A	2
BP	GO:0090201	negative regulation of release of cytochrome c from mitochondria	2/274	21/18903	0.0366775311256265	0.0366775311256265	0.128235165330411	CLU/PRELID1	2
BP	GO:0097049	motor neuron apoptotic process	2/274	21/18903	0.0366775311256265	0.0366775311256265	0.128235165330411	RHOA/CRLF1	2
BP	GO:0009306	protein secretion	10/274	359/18903	0.037152803014612	0.037152803014612	0.129737664809797	VEGFC/HLA-DRB1/APOE/CAVIN1/CANX/SFRP1/PDIA4/RAB13/PPIA/TMED10	10
BP	GO:0001704	formation of primary germ layer	5/274	127/18903	0.0376964331593774	0.0376964331593774	0.131474901194917	FOXC1/GJA1/FN1/ITGB1/RTF1	5
BP	GO:0035592	establishment of protein localization to extracellular region	10/274	360/18903	0.0377472681862389	0.0377472681862389	0.13149125592607	VEGFC/HLA-DRB1/APOE/CAVIN1/CANX/SFRP1/PDIA4/RAB13/PPIA/TMED10	10
BP	GO:0007179	transforming growth factor beta receptor signaling pathway	7/274	216/18903	0.0384272744192366	0.0384272744192366	0.133696590004336	HTRA1/HSP90AB1/EMILIN1/HSPA1A/HSPA5/CAV1/COL3A1	7
BP	GO:0022604	regulation of cell morphogenesis	9/274	312/18903	0.0387761284125571	0.0387761284125571	0.134444321687575	CCL2/SPARC/FN1/CALR/PDPN/MDK/P4HB/RHOA/CFL1	9
BP	GO:0030218	erythrocyte differentiation	5/274	128/18903	0.0387837350594117	0.0387837350594117	0.134444321687575	STAT1/B2M/ISG15/HSPA1A/SLC25A5	5
BP	GO:0045471	response to ethanol	5/274	128/18903	0.0387837350594117	0.0387837350594117	0.134444321687575	VCAM1/ATP5F1A/TUFM/RHOA/CTSK	5
BP	GO:0021872	forebrain generation of neurons	3/274	52/18903	0.0395563953869134	0.0395563953869134	0.135574774768148	B2M/UBB/RHOA	3
BP	GO:0060612	adipose tissue development	3/274	52/18903	0.0395563953869134	0.0395563953869134	0.135574774768148	CSF1/UBB/PGRMC2	3
BP	GO:1990138	neuron projection extension	6/274	172/18903	0.0396047811078456	0.0396047811078456	0.135574774768148	APOE/HSP90AB1/FN1/NDN/ITGB1/SEMA5A	6
BP	GO:0050727	regulation of inflammatory response	11/274	414/18903	0.0396662847074668	0.0396662847074668	0.135574774768148	MMP3/HLA-DRB1/APOE/CD81/TNFAIP6/SERPINF1/HLA-E/CEBPB/MDK/METRNL/PTGES	11
BP	GO:0002902	regulation of B cell apoptotic process	2/274	22/18903	0.0399669973850666	0.0399669973850666	0.135574774768148	CD74/MIF	2
BP	GO:0007039	protein catabolic process in the vacuole	2/274	22/18903	0.0399669973850666	0.0399669973850666	0.135574774768148	CD81/DPP7	2
BP	GO:0010881	regulation of cardiac muscle contraction by regulation of the release of sequestered calcium ion	2/274	22/18903	0.0399669973850666	0.0399669973850666	0.135574774768148	GSTO1/CALM3	2
BP	GO:0032303	regulation of icosanoid secretion	2/274	22/18903	0.0399669973850666	0.0399669973850666	0.135574774768148	PTGES/MIF	2
BP	GO:0032516	positive regulation of phosphoprotein phosphatase activity	2/274	22/18903	0.0399669973850666	0.0399669973850666	0.135574774768148	HSP90AB1/CALM3	2
BP	GO:0046597	negative regulation of viral entry into host cell	2/274	22/18903	0.0399669973850666	0.0399669973850666	0.135574774768148	LY6E/IFITM3	2
BP	GO:0051000	positive regulation of nitric-oxide synthase activity	2/274	22/18903	0.0399669973850666	0.0399669973850666	0.135574774768148	APOE/CALM3	2
BP	GO:0051767	nitric-oxide synthase biosynthetic process	2/274	22/18903	0.0399669973850666	0.0399669973850666	0.135574774768148	CCL2/STAT1	2
BP	GO:0051769	regulation of nitric-oxide synthase biosynthetic process	2/274	22/18903	0.0399669973850666	0.0399669973850666	0.135574774768148	CCL2/STAT1	2
BP	GO:0060713	labyrinthine layer morphogenesis	2/274	22/18903	0.0399669973850666	0.0399669973850666	0.135574774768148	RSPO3/CCN1	2
BP	GO:0071404	cellular response to low-density lipoprotein particle stimulus	2/274	22/18903	0.0399669973850666	0.0399669973850666	0.135574774768148	CD81/ITGB1	2
BP	GO:0072574	hepatocyte proliferation	2/274	22/18903	0.0399669973850666	0.0399669973850666	0.135574774768148	CEBPB/MDK	2
BP	GO:0072575	epithelial cell proliferation involved in liver morphogenesis	2/274	22/18903	0.0399669973850666	0.0399669973850666	0.135574774768148	CEBPB/MDK	2
BP	GO:2001044	regulation of integrin-mediated signaling pathway	2/274	22/18903	0.0399669973850666	0.0399669973850666	0.135574774768148	TIMP1/CD63	2
BP	GO:0002573	myeloid leukocyte differentiation	7/274	218/18903	0.040061419407847	0.040061419407847	0.135574774768148	HLA-DRB1/CD74/CSF1/CD81/TNFAIP6/SFRP1/CEBPB	7
BP	GO:0043491	protein kinase B signaling	7/274	218/18903	0.040061419407847	0.040061419407847	0.135574774768148	CCL2/CHI3L1/HSP90AB1/MYDGF/IGFBP5/ITGB1/SEMA5A	7
BP	GO:0046849	bone remodeling	4/274	89/18903	0.0404870144388181	0.0404870144388181	0.136852529294975	GJA1/SFRP1/MDK/CTSK	4
BP	GO:0045621	positive regulation of lymphocyte differentiation	5/274	130/18903	0.0410153683833344	0.0410153683833344	0.138474185848947	HLA-DRB1/CD74/HLA-DRA/MDK/RHOA	5
BP	GO:0009409	response to cold	3/274	53/18903	0.0414949546503626	0.0414949546503626	0.139597144396361	HSPD1/ACADVL/METRNL	3
BP	GO:0046638	positive regulation of alpha-beta T cell differentiation	3/274	53/18903	0.0414949546503626	0.0414949546503626	0.139597144396361	HLA-DRB1/HLA-DRA/RHOA	3
BP	GO:0060071	Wnt signaling pathway, planar cell polarity pathway	3/274	53/18903	0.0414949546503626	0.0414949546503626	0.139597144396361	RSPO3/SFRP1/RHOA	3
BP	GO:0030641	regulation of cellular pH	4/274	90/18903	0.0419062277953743	0.0419062277953743	0.140483168597001	ATP6V0C/RNASEK/ATP6AP2/ATP6V0B	4
BP	GO:0060191	regulation of lipase activity	4/274	90/18903	0.0419062277953743	0.0419062277953743	0.140483168597001	ARL1/CCN1/RHOA/ARF4	4
BP	GO:2000177	regulation of neural precursor cell proliferation	4/274	90/18903	0.0419062277953743	0.0419062277953743	0.140483168597001	VEGFC/ITGB1/MDK/RHOA	4
BP	GO:0010595	positive regulation of endothelial cell migration	5/274	131/18903	0.042159794508992	0.042159794508992	0.141001437775934	VEGFC/SPARC/ATP5F1A/CALR/SEMA5A	5
BP	GO:0051208	sequestering of calcium ion	5/274	131/18903	0.042159794508992	0.042159794508992	0.141001437775934	THY1/HSP90B1/CALR/GSTO1/CALM3	5
BP	GO:0048660	regulation of smooth muscle cell proliferation	6/274	175/18903	0.042487201550256	0.042487201550256	0.141929850800942	STAT1/APOE/GJA1/IGFBP5/EFEMP2/RHOA	6
BP	GO:0071692	protein localization to extracellular region	10/274	368/18903	0.0427415978282311	0.0427415978282311	0.142612480366106	VEGFC/HLA-DRB1/APOE/CAVIN1/CANX/SFRP1/PDIA4/RAB13/PPIA/TMED10	10
BP	GO:0006956	complement activation	5/274	132/18903	0.0433233495755085	0.0433233495755085	0.142738189235464	CFB/CLU/CFI/C1R/C1S	5
BP	GO:0030901	midbrain development	4/274	91/18903	0.0433533089555382	0.0433533089555382	0.142738189235464	SFRP1/HSPA5/CALM3/RHOA	4
BP	GO:0002082	regulation of oxidative phosphorylation	2/274	23/18903	0.0433634602128584	0.0433634602128584	0.142738189235464	COX7A2L/RHOA	2
BP	GO:0019430	removal of superoxide radicals	2/274	23/18903	0.0433634602128584	0.0433634602128584	0.142738189235464	PRDX1/SOD3	2
BP	GO:0032727	positive regulation of interferon-alpha production	2/274	23/18903	0.0433634602128584	0.0433634602128584	0.142738189235464	STAT1/HSPD1	2
BP	GO:0045591	positive regulation of regulatory T cell differentiation	2/274	23/18903	0.0433634602128584	0.0433634602128584	0.142738189235464	HLA-DRB1/HLA-DRA	2
BP	GO:0072576	liver morphogenesis	2/274	23/18903	0.0433634602128584	0.0433634602128584	0.142738189235464	CEBPB/MDK	2
BP	GO:0072677	eosinophil migration	2/274	23/18903	0.0433634602128584	0.0433634602128584	0.142738189235464	CCL2/LGALS3	2
BP	GO:1902254	negative regulation of intrinsic apoptotic signaling pathway by p53 class mediator	2/274	23/18903	0.0433634602128584	0.0433634602128584	0.142738189235464	CD74/MIF	2
BP	GO:1905709	negative regulation of membrane permeability	2/274	23/18903	0.0433634602128584	0.0433634602128584	0.142738189235464	HSPA1A/SLC25A5	2
BP	GO:0014009	glial cell proliferation	3/274	54/18903	0.0434805729012057	0.0434805729012057	0.142738189235464	CLU/VEGFC/CSF1	3
BP	GO:0030857	negative regulation of epithelial cell differentiation	3/274	54/18903	0.0434805729012057	0.0434805729012057	0.142738189235464	STAT1/S1PR3/CAV1	3
BP	GO:0045778	positive regulation of ossification	3/274	54/18903	0.0434805729012057	0.0434805729012057	0.142738189235464	ISG15/CCN1/ATRAID	3
BP	GO:0051293	establishment of spindle localization	3/274	54/18903	0.0434805729012057	0.0434805729012057	0.142738189235464	GJA1/ITGB1/CFL1	3
BP	GO:0070374	positive regulation of ERK1 and ERK2 cascade	7/274	223/18903	0.0443434057598668	0.0443434057598668	0.145403185018423	CCL2/CHI3L1/HLA-DRB1/APOE/CD74/SHC1/MIF	7
BP	GO:0010959	regulation of metal ion transport	11/274	423/18903	0.0450881362052159	0.0450881362052159	0.147540220276031	CCL2/B2M/CD63/THY1/ISCU/ITGB1/GSTO1/CALM3/CAV1/RHOA/LGALS3	11
BP	GO:0050679	positive regulation of epithelial cell proliferation	7/274	224/18903	0.0452338307336506	0.0452338307336506	0.147540220276031	HTRA1/VEGFC/MYDGF/SFRP1/SEMA5A/MDK/VEGFB	7
BP	GO:0002931	response to ischemia	3/274	55/18903	0.0455129150134834	0.0455129150134834	0.147540220276031	CSF1/RCAN1/CAV1	3
BP	GO:0010518	positive regulation of phospholipase activity	3/274	55/18903	0.0455129150134834	0.0455129150134834	0.147540220276031	ARL1/CCN1/ARF4	3
BP	GO:0042743	hydrogen peroxide metabolic process	3/274	55/18903	0.0455129150134834	0.0455129150134834	0.147540220276031	MMP3/PRDX4/PRDX1	3
BP	GO:0071385	cellular response to glucocorticoid stimulus	3/274	55/18903	0.0455129150134834	0.0455129150134834	0.147540220276031	ATP5F1A/SERPINF1/CYP1B1	3
BP	GO:1902991	regulation of amyloid precursor protein catabolic process	3/274	55/18903	0.0455129150134834	0.0455129150134834	0.147540220276031	CLU/APOE/TMED10	3
BP	GO:1904645	response to amyloid-beta	3/274	55/18903	0.0455129150134834	0.0455129150134834	0.147540220276031	MMP3/VCAM1/GJA1	3
BP	GO:2000179	positive regulation of neural precursor cell proliferation	3/274	55/18903	0.0455129150134834	0.0455129150134834	0.147540220276031	VEGFC/ITGB1/MDK	3
BP	GO:2000772	regulation of cellular senescence	3/274	55/18903	0.0455129150134834	0.0455129150134834	0.147540220276031	B2M/YBX1/MIF	3
BP	GO:0009142	nucleoside triphosphate biosynthetic process	5/274	134/18903	0.0457079887310069	0.0457079887310069	0.148004217099086	ATP5F1A/ATP6V0C/IMPDH2/AK1/ENO1	5
BP	GO:1901653	cellular response to peptide	10/274	373/18903	0.0460825583962007	0.0460825583962007	0.149047715608478	VCAM1/STAT1/GJA1/AGTRAP/NCL/RAB13/PKM/CYP1B1/CAV1/SHC1	10
BP	GO:0044070	regulation of anion transport	4/274	93/18903	0.0463310143685259	0.0463310143685259	0.149174018311745	ITGB1/CEBPB/PTGES/MIF	4
BP	GO:1904427	positive regulation of calcium ion transmembrane transport	4/274	93/18903	0.0463310143685259	0.0463310143685259	0.149174018311745	THY1/GSTO1/CALM3/CAV1	4
BP	GO:1904705	regulation of vascular associated smooth muscle cell proliferation	4/274	93/18903	0.0463310143685259	0.0463310143685259	0.149174018311745	GJA1/IGFBP5/EFEMP2/RHOA	4
BP	GO:2000106	regulation of leukocyte apoptotic process	4/274	93/18903	0.0463310143685259	0.0463310143685259	0.149174018311745	CD74/PRELID1/LGALS3/MIF	4
BP	GO:0048659	smooth muscle cell proliferation	6/274	179/18903	0.0465310013726768	0.0465310013726768	0.149648830599782	STAT1/APOE/GJA1/IGFBP5/EFEMP2/RHOA	6
BP	GO:0002755	MyD88-dependent toll-like receptor signaling pathway	2/274	24/18903	0.0468631514370726	0.0468631514370726	0.149871287069709	IRF1/HSPD1	2
BP	GO:0006123	mitochondrial electron transport, cytochrome c to oxygen	2/274	24/18903	0.0468631514370726	0.0468631514370726	0.149871287069709	COX7A2L/NDUFA4	2
BP	GO:0014850	response to muscle activity	2/274	24/18903	0.0468631514370726	0.0468631514370726	0.149871287069709	ATP5F1A/METRNL	2
BP	GO:0035458	cellular response to interferon-beta	2/274	24/18903	0.0468631514370726	0.0468631514370726	0.149871287069709	STAT1/IRF1	2
BP	GO:0060352	cell adhesion molecule production	2/274	24/18903	0.0468631514370726	0.0468631514370726	0.149871287069709	PPIA/CAV1	2
BP	GO:1900180	regulation of protein localization to nucleus	5/274	135/18903	0.046929133269358	0.046929133269358	0.149914047392202	HSP90AB1/CCT3/RAN/CCT6A/BAG3	5
BP	GO:0001836	release of cytochrome c from mitochondria	3/274	56/18903	0.047591625199528	0.047591625199528	0.151351655797841	IFI6/CLU/PRELID1	3
BP	GO:0010718	positive regulation of epithelial to mesenchymal transition	3/274	56/18903	0.047591625199528	0.047591625199528	0.151351655797841	FOXC1/PDPN/MDK	3
BP	GO:0034205	amyloid-beta formation	3/274	56/18903	0.047591625199528	0.047591625199528	0.151351655797841	CLU/APOE/TMED10	3
BP	GO:0045806	negative regulation of endocytosis	3/274	56/18903	0.047591625199528	0.047591625199528	0.151351655797841	LRPAP1/CAV1/LGALS3	3
BP	GO:0001894	tissue homeostasis	8/274	275/18903	0.0477348756110411	0.0477348756110411	0.151637984250529	B2M/FOXC1/GJA1/CSF1/ITGB1/PRDX1/COL3A1/CTSK	8
BP	GO:1903052	positive regulation of proteolysis involved in protein catabolic process	5/274	136/18903	0.0481695276836033	0.0481695276836033	0.152848331308773	CLU/HSPA1A/PSMC3/CAV1/PSMC1	5
BP	GO:0043409	negative regulation of MAPK cascade	6/274	181/18903	0.0486395585590183	0.0486395585590183	0.154168122497819	APOE/EMILIN1/SFRP1/PPIA/CAV1/TIMP3	6
BP	GO:0007044	cell-substrate junction assembly	4/274	95/18903	0.0494199207699933	0.0494199207699933	0.156120580609607	FN1/THY1/SFRP1/RHOA	4
BP	GO:0042982	amyloid precursor protein metabolic process	4/274	95/18903	0.0494199207699933	0.0494199207699933	0.156120580609607	CLU/APOE/ITM2B/TMED10	4
BP	GO:1990874	vascular associated smooth muscle cell proliferation	4/274	95/18903	0.0494199207699933	0.0494199207699933	0.156120580609607	GJA1/IGFBP5/EFEMP2/RHOA	4
BP	GO:0032768	regulation of monooxygenase activity	3/274	57/18903	0.0497163279651651	0.0497163279651651	0.156294836223538	APOE/CALM3/CAV1	3
BP	GO:0070231	T cell apoptotic process	3/274	57/18903	0.0497163279651651	0.0497163279651651	0.156294836223538	KDELR1/PRELID1/LGALS3	3
BP	GO:0090175	regulation of establishment of planar polarity	3/274	57/18903	0.0497163279651651	0.0497163279651651	0.156294836223538	RSPO3/SFRP1/RHOA	3
BP	GO:1903053	regulation of extracellular matrix organization	3/274	57/18903	0.0497163279651651	0.0497163279651651	0.156294836223538	EMILIN1/EFEMP2/PDPN	3
CC	GO:0005788	endoplasmic reticulum lumen	32/284	312/19869	2.23887314231369e-18	2.23887314231369e-18	6.38668022702115e-16	TIMP1/CLU/B2M/APLP2/APOE/PDIA6/APOL1/CSF1/FN1/SERPINH1/HSP90B1/RCN1/MYDGF/CALR/CANX/IGFBP5/PPIB/LRPAP1/FKBP14/PDIA3/CCN1/PDIA4/NUCB1/TXNDC5/HSPA5/GPX8/CALU/CKAP4/OS9/FKBP10/P4HB/COL3A1	32
CC	GO:0098576	lumenal side of membrane	14/284	35/19869	1.91233612443934e-17	1.91233612443934e-17	2.72759520906874e-15	HLA-C/HLA-B/HLA-A/HLA-DRB1/CD74/HLA-DRB5/HLA-F/HLA-DPB1/CTSA/CALR/CANX/HLA-E/HLA-DRA/TAPBP	14
CC	GO:0071556	integral component of lumenal side of endoplasmic reticulum membrane	13/284	29/19869	4.37032144419811e-17	4.37032144419811e-17	3.1167292404676e-15	HLA-C/HLA-B/HLA-A/HLA-DRB1/CD74/HLA-DRB5/HLA-F/HLA-DPB1/CALR/CANX/HLA-E/HLA-DRA/TAPBP	13
CC	GO:0098553	lumenal side of endoplasmic reticulum membrane	13/284	29/19869	4.37032144419811e-17	4.37032144419811e-17	3.1167292404676e-15	HLA-C/HLA-B/HLA-A/HLA-DRB1/CD74/HLA-DRB5/HLA-F/HLA-DPB1/CALR/CANX/HLA-E/HLA-DRA/TAPBP	13
CC	GO:0030135	coated vesicle	30/284	310/19869	1.37484111800185e-16	1.37484111800185e-16	7.84383037849478e-15	HLA-C/HLA-B/B2M/HLA-A/HLA-DRB1/APOE/CD74/HLA-DRB5/HLA-F/TMED1/TMED9/TMED4/COPZ2/HSPD1/HLA-DPB1/AP2S1/ATP6V0C/KDELR1/HLA-E/YIPF5/AP2M1/KDELR2/RAB13/YIF1A/HLA-DRA/RNASEK/LMAN2/ATP6AP2/ATP6V0B/TMED10	30
CC	GO:0042611	MHC protein complex	12/284	25/19869	2.54115847083281e-16	2.54115847083281e-16	1.20816481683454e-14	HLA-C/HLA-B/B2M/HLA-A/HLA-DRB1/CD74/HLA-DRB5/HLA-F/HLA-DMA/HLA-DPB1/HLA-E/HLA-DRA	12
CC	GO:0034774	secretory granule lumen	30/284	322/19869	3.90566711144027e-16	3.90566711144027e-16	1.59163276270724e-14	TIMP1/CHI3L1/CLU/CLEC3B/VEGFC/B2M/SPARC/HSP90AB1/FN1/CTSA/LGALS3BP/CTSD/PRDX4/PSMC3/PSMA2/IMPDH2/PGAM1/TXNDC5/GUSB/PSMB1/PPIA/PKM/ISLR/PRDX6/PSMD2/TIMP3/DPP7/VEGFB/MIF/EEF1A1	30
CC	GO:0060205	cytoplasmic vesicle lumen	30/284	325/19869	5.03363238019834e-16	5.03363238019834e-16	1.79488733557073e-14	TIMP1/CHI3L1/CLU/CLEC3B/VEGFC/B2M/SPARC/HSP90AB1/FN1/CTSA/LGALS3BP/CTSD/PRDX4/PSMC3/PSMA2/IMPDH2/PGAM1/TXNDC5/GUSB/PSMB1/PPIA/PKM/ISLR/PRDX6/PSMD2/TIMP3/DPP7/VEGFB/MIF/EEF1A1	30
CC	GO:0031983	vesicle lumen	30/284	327/19869	5.95195124855413e-16	5.95195124855413e-16	1.88652489866453e-14	TIMP1/CHI3L1/CLU/CLEC3B/VEGFC/B2M/SPARC/HSP90AB1/FN1/CTSA/LGALS3BP/CTSD/PRDX4/PSMC3/PSMA2/IMPDH2/PGAM1/TXNDC5/GUSB/PSMB1/PPIA/PKM/ISLR/PRDX6/PSMD2/TIMP3/DPP7/VEGFB/MIF/EEF1A1	30
CC	GO:0030134	COPII-coated ER to Golgi transport vesicle	18/284	95/19869	1.49765183852629e-15	1.49765183852629e-15	4.27224892884869e-14	HLA-C/HLA-B/B2M/HLA-A/HLA-DRB1/CD74/HLA-DRB5/HLA-F/TMED1/TMED9/TMED4/HLA-DPB1/HLA-E/YIPF5/YIF1A/HLA-DRA/LMAN2/TMED10	18
CC	GO:0005793	endoplasmic reticulum-Golgi intermediate compartment	20/284	133/19869	4.17890468489301e-15	4.17890468489301e-15	1.08371595177608e-13	PDIA6/TMED1/FN1/TMED9/TMED4/COPZ2/SERPINH1/MYDGF/CALR/LRPAP1/NUCB2/KDELR1/SURF4/NUCB1/YIF1A/HSPA5/LMAN2/P4HB/TAPBP/TMED10	20
CC	GO:0042470	melanosome	18/284	110/19869	2.21861599928178e-14	2.21861599928178e-14	4.86838004700699e-13	CD63/PDIA6/HSP90AB1/HSP90B1/CTSD/CANX/PPIB/PDIA3/SERPINF1/PDIA4/ITGB1/PRDX1/RAN/RPN1/HSPA5/CALU/P4HB/TMED10	18
CC	GO:0048770	pigment granule	18/284	110/19869	2.21861599928178e-14	2.21861599928178e-14	4.86838004700699e-13	CD63/PDIA6/HSP90AB1/HSP90B1/CTSD/CANX/PPIB/PDIA3/SERPINF1/PDIA4/ITGB1/PRDX1/RAN/RPN1/HSPA5/CALU/P4HB/TMED10	18
CC	GO:0062023	collagen-containing extracellular matrix	32/284	433/19869	2.81965190884322e-14	2.81965190884322e-14	5.74530576914672e-13	TIMP1/PRG4/CLU/CLEC3B/HTRA1/APOE/PCOLCE/SPARC/FN1/EMILIN1/SERPINH1/HSP90B1/LGALS3BP/CTSD/CALR/EFEMP2/SFRP1/LOXL1/EFEMP1/SERPINF1/CCN1/CD151/MDK/PKM/BGN/SOD3/COL3A1/TIMP3/MXRA7/CCDC80/MXRA5/LGALS3	32
CC	GO:0030662	coated vesicle membrane	22/284	198/19869	1.07704467089078e-13	1.07704467089078e-13	2.04827442674669e-12	HLA-C/HLA-B/B2M/HLA-A/HLA-DRB1/APOE/CD74/HLA-DRB5/HLA-F/COPZ2/HLA-DPB1/AP2S1/ATP6V0C/KDELR1/HLA-E/AP2M1/KDELR2/HLA-DRA/RNASEK/ATP6AP2/ATP6V0B/TMED10	22
CC	GO:0101002	ficolin-1-rich granule	21/284	185/19869	2.60206769957495e-13	2.60206769957495e-13	4.63921280647903e-12	HSP90AB1/TNFAIP6/CTSD/PRDX4/HSPA1A/ATP6V0C/PSMC3/PSMA2/IMPDH2/PGAM1/GUSB/PSMB1/PPIA/PKM/PRCP/PSMD2/RHOA/ATP6AP2/LGALS3/MIF/EEF1A1	21
CC	GO:0030666	endocytic vesicle membrane	21/284	194/19869	6.65738258568541e-13	6.65738258568541e-13	1.11712116453297e-11	HLA-C/HLA-B/B2M/HLA-A/HLA-DRB1/APOE/CD74/HLA-DRB5/HLA-F/HLA-DPB1/AP2S1/CALR/ATP6V0C/RAB34/HLA-E/AP2M1/HLA-DRA/UBB/CAV1/TAPBP/ATP6V0B	21
CC	GO:0030139	endocytic vesicle	27/284	343/19869	7.38873066689653e-13	7.38873066689653e-13	1.17096257937366e-11	HLA-C/HLA-B/B2M/HLA-A/HLA-DRB1/APOE/CD74/HLA-DRB5/HLA-F/SPARC/HSPH1/HSP90B1/HLA-DPB1/AP2S1/CALR/ATP6V0C/FLNB/PDIA3/RAB34/HLA-E/AP2M1/RAB13/HLA-DRA/UBB/CAV1/TAPBP/ATP6V0B	27
CC	GO:0030176	integral component of endoplasmic reticulum membrane	19/284	164/19869	2.54426815039098e-12	2.54426815039098e-12	3.81992614269227e-11	HLA-C/HLA-B/B2M/HLA-A/HLA-DRB1/CD74/HLA-DRB5/EMC7/HLA-F/HLA-DPB1/CALR/CANX/PDIA3/HLA-E/HACD3/HLA-DRA/SPCS1/HSPA5/TAPBP	19
CC	GO:0005925	focal adhesion	29/284	422/19869	3.00188135046046e-12	3.00188135046046e-12	4.28163076828834e-11	B2M/GJA1/CD81/ITGBL1/THY1/HSP90B1/CALR/HSPA1A/ATP6V0C/LAP3/PPIB/ARPC1B/FLNB/PLAU/PDIA3/CD99/RPLP0/ITGB1/RPS2/MARCKS/CD151/HACD3/PPIA/HSPA5/CAV1/P4HB/MAP2K2/RHOA/CFL1	29
CC	GO:0140534	endoplasmic reticulum protein-containing complex	17/284	127/19869	3.50215046400559e-12	3.50215046400559e-12	4.75730714659406e-11	B2M/HLA-A/EMC7/PDIA6/MLEC/HSP90B1/RPN2/CALR/OSTC/PPIB/PDIA3/SPCS1/RPN1/HSPA5/OS9/P4HB/TAPBP	17
CC	GO:0030055	cell-substrate junction	29/284	432/19869	5.33935692028005e-12	5.33935692028005e-12	6.92328098275547e-11	B2M/GJA1/CD81/ITGBL1/THY1/HSP90B1/CALR/HSPA1A/ATP6V0C/LAP3/PPIB/ARPC1B/FLNB/PLAU/PDIA3/CD99/RPLP0/ITGB1/RPS2/MARCKS/CD151/HACD3/PPIA/HSPA5/CAV1/P4HB/MAP2K2/RHOA/CFL1	29
CC	GO:0031227	intrinsic component of endoplasmic reticulum membrane	19/284	172/19869	5.98261003367244e-12	5.98261003367244e-12	7.42007926373104e-11	HLA-C/HLA-B/B2M/HLA-A/HLA-DRB1/CD74/HLA-DRB5/EMC7/HLA-F/HLA-DPB1/CALR/CANX/PDIA3/HLA-E/HACD3/HLA-DRA/SPCS1/HSPA5/TAPBP	19
CC	GO:0005765	lysosomal membrane	28/284	418/19869	1.33415980082859e-11	1.33415980082859e-11	1.52234655168231e-10	BST2/CD68/HLA-DRB1/CD63/CD74/HLA-DRB5/HLA-F/HSP90AB1/HLA-DMA/HLA-DPB1/CTSA/CTSD/AP2S1/GLIPR1/ATP6V0C/SURF4/IFITM3/ATRAID/TM9SF1/AP2M1/HLA-DRA/RNASEK/CKAP4/PRCP/ATP6AP2/CD164/ATP6V0B/EEF1A1	28
CC	GO:0098852	lytic vacuole membrane	28/284	418/19869	1.33415980082859e-11	1.33415980082859e-11	1.52234655168231e-10	BST2/CD68/HLA-DRB1/CD63/CD74/HLA-DRB5/HLA-F/HSP90AB1/HLA-DMA/HLA-DPB1/CTSA/CTSD/AP2S1/GLIPR1/ATP6V0C/SURF4/IFITM3/ATRAID/TM9SF1/AP2M1/HLA-DRA/RNASEK/CKAP4/PRCP/ATP6AP2/CD164/ATP6V0B/EEF1A1	28
CC	GO:0005774	vacuolar membrane	29/284	461/19869	2.58839451786647e-11	2.58839451786647e-11	2.83989843863082e-10	BST2/CD68/HLA-DRB1/CD63/CD74/HLA-DRB5/HLA-F/HSP90AB1/HLA-DMA/HLA-DPB1/CTSA/CTSD/RPN2/AP2S1/GLIPR1/ATP6V0C/SURF4/IFITM3/ATRAID/TM9SF1/AP2M1/HLA-DRA/RNASEK/CKAP4/PRCP/ATP6AP2/CD164/ATP6V0B/EEF1A1	29
CC	GO:1904813	ficolin-1-rich granule lumen	16/284	124/19869	2.71243282930444e-11	2.71243282930444e-11	2.8657672387583e-10	HSP90AB1/TNFAIP6/CTSD/PRDX4/HSPA1A/PSMC3/PSMA2/IMPDH2/PGAM1/GUSB/PSMB1/PPIA/PKM/PSMD2/MIF/EEF1A1	16
CC	GO:0012507	ER to Golgi transport vesicle membrane	12/284	63/19869	8.04395412885333e-11	8.04395412885333e-11	8.19515627413253e-10	HLA-C/HLA-B/B2M/HLA-A/HLA-DRB1/CD74/HLA-DRB5/HLA-F/HLA-DPB1/HLA-E/HLA-DRA/TMED10	12
CC	GO:1905369	endopeptidase complex	13/284	82/19869	1.46219586083793e-10	1.46219586083793e-10	1.43831244387324e-09	CAPNS1/PSME2/PSMB8/PSMB9/PSMB10/PSMC3/PSMA2/PLAU/PSMB1/PSMB5/PSMD2/PSME1/PSMC1	13
CC	GO:0000502	proteasome complex	11/284	59/19869	6.38964974390233e-10	6.38964974390233e-10	6.07577221262291e-09	PSME2/PSMB8/PSMB9/PSMB10/PSMC3/PSMA2/PSMB1/PSMB5/PSMD2/PSME1/PSMC1	11
CC	GO:1905368	peptidase complex	14/284	118/19869	1.49109741505198e-09	1.49109741505198e-09	1.37211341079486e-08	CAPNS1/PSME2/PSMB8/PSMB9/PSMB10/PSMC3/PSMA2/PLAU/PSMB1/PSMB5/SPCS1/PSMD2/PSME1/PSMC1	14
CC	GO:0042613	MHC class II protein complex	7/284	17/19869	1.94842312959333e-09	1.94842312959333e-09	1.73691667144669e-08	B2M/HLA-DRB1/CD74/HLA-DRB5/HLA-DMA/HLA-DPB1/HLA-DRA	7
CC	GO:0030133	transport vesicle	24/284	423/19869	1.10078068886643e-08	1.10078068886643e-08	9.51552046835095e-08	HLA-C/HLA-B/B2M/HLA-A/HLA-DRB1/CD74/HLA-DRB5/HLA-F/TMED9/COPZ2/HLA-DPB1/PLIN3/ATP6V0C/YIPF3/KDELR1/SURF4/HLA-E/KDELR2/RAB13/HLA-DRA/CALM3/BGN/ATP6AP2/TMED10	24
CC	GO:0030670	phagocytic vesicle membrane	11/284	77/19869	1.21488026744523e-08	1.21488026744523e-08	1.01929582810421e-07	HLA-C/HLA-B/B2M/HLA-A/HLA-F/CALR/ATP6V0C/RAB34/HLA-E/TAPBP/ATP6V0B	11
CC	GO:0030667	secretory granule membrane	20/284	313/19869	2.74974947606568e-08	2.74974947606568e-08	2.24114919703398e-07	BST2/HLA-C/HLA-B/CD68/APLP2/CD63/SPARC/MLEC/PGRMC1/GLIPR1/ATP6V0C/PLAU/SURF4/CKAP4/PRCP/CAV1/RHOA/ATP6AP2/LGALS3/TMED10	20
CC	GO:0031301	integral component of organelle membrane	22/284	390/19869	5.10153314691033e-08	5.10153314691033e-08	4.04244293220088e-07	HLA-C/HLA-B/B2M/HLA-A/HLA-DRB1/CD74/HLA-DRB5/EMC7/HLA-F/HLA-DPB1/CALR/CANX/PDIA3/HLA-E/ARMCX3/HACD3/YIF1A/HLA-DRA/SPCS1/HSPA5/ITM2B/TAPBP	22
CC	GO:0045335	phagocytic vesicle	13/284	139/19869	1.0331227277387e-07	1.0331227277387e-07	7.9651851839883e-07	HLA-C/HLA-B/B2M/HLA-A/HLA-F/CALR/ATP6V0C/FLNB/PDIA3/RAB34/HLA-E/TAPBP/ATP6V0B	13
CC	GO:0031300	intrinsic component of organelle membrane	22/284	420/19869	1.85403940075896e-07	1.85403940075896e-07	1.39181351137307e-06	HLA-C/HLA-B/B2M/HLA-A/HLA-DRB1/CD74/HLA-DRB5/EMC7/HLA-F/HLA-DPB1/CALR/CANX/PDIA3/HLA-E/ARMCX3/HACD3/YIF1A/HLA-DRA/SPCS1/HSPA5/ITM2B/TAPBP	22
CC	GO:0033116	endoplasmic reticulum-Golgi intermediate compartment membrane	10/284	80/19869	2.07256439593207e-07	2.07256439593207e-07	1.51596478083021e-06	TMED1/TMED9/COPZ2/CALR/KDELR1/SURF4/YIF1A/LMAN2/TAPBP/TMED10	10
CC	GO:0019774	proteasome core complex, beta-subunit complex	5/284	11/19869	2.48051752014903e-07	2.48051752014903e-07	1.72585429514862e-06	PSMB8/PSMB9/PSMB10/PSMB1/PSMB5	5
CC	GO:0034663	endoplasmic reticulum chaperone complex	5/284	11/19869	2.48051752014903e-07	2.48051752014903e-07	1.72585429514862e-06	PDIA6/HSP90B1/PPIB/HSPA5/P4HB	5
CC	GO:0005839	proteasome core complex	6/284	20/19869	2.64971119176697e-07	2.64971119176697e-07	1.79967852874398e-06	PSMB8/PSMB9/PSMB10/PSMA2/PSMB1/PSMB5	6
CC	GO:0005766	primary lysosome	13/284	155/19869	3.69531035350026e-07	3.69531035350026e-07	2.39576341100137e-06	BST2/CD68/CD63/CTSA/GLIPR1/ATP6V0C/SURF4/TXNDC5/GUSB/CKAP4/PRCP/PRDX6/DPP7	13
CC	GO:0042582	azurophil granule	13/284	155/19869	3.69531035350026e-07	3.69531035350026e-07	2.39576341100137e-06	BST2/CD68/CD63/CTSA/GLIPR1/ATP6V0C/SURF4/TXNDC5/GUSB/CKAP4/PRCP/PRDX6/DPP7	13
CC	GO:0030136	clathrin-coated vesicle	15/284	211/19869	4.03008058505549e-07	4.03008058505549e-07	2.55474114280711e-06	HLA-DRB1/APOE/CD74/HLA-DRB5/TMED9/HLA-DPB1/AP2S1/ATP6V0C/AP2M1/RAB13/HLA-DRA/RNASEK/ATP6AP2/ATP6V0B/TMED10	15
CC	GO:0030665	clathrin-coated vesicle membrane	12/284	132/19869	4.38405801450119e-07	4.38405801450119e-07	2.71871789915291e-06	HLA-DRB1/APOE/CD74/HLA-DRB5/HLA-DPB1/AP2S1/ATP6V0C/AP2M1/HLA-DRA/RNASEK/ATP6AP2/ATP6V0B	12
CC	GO:0030658	transport vesicle membrane	15/284	222/19869	7.70301857706623e-07	7.70301857706623e-07	4.67529235024625e-06	HLA-C/HLA-B/B2M/HLA-A/HLA-DRB1/CD74/HLA-DRB5/HLA-F/HLA-DPB1/ATP6V0C/HLA-E/HLA-DRA/CALM3/ATP6AP2/TMED10	15
CC	GO:0035577	azurophil granule membrane	8/284	58/19869	1.62930460023751e-06	1.62930460023751e-06	9.68292865492029e-06	BST2/CD68/CD63/GLIPR1/ATP6V0C/SURF4/CKAP4/PRCP	8
CC	GO:0000220	vacuolar proton-transporting V-type ATPase, V0 domain	4/284	10/19869	8.02027192386251e-06	8.02027192386251e-06	4.66915937995004e-05	ATP6V0C/RNASEK/ATP6AP2/ATP6V0B	4
CC	GO:0030669	clathrin-coated endocytic vesicle membrane	8/284	72/19869	8.55918816772175e-06	8.55918816772175e-06	4.88324209147915e-05	HLA-DRB1/APOE/CD74/HLA-DRB5/HLA-DPB1/AP2S1/AP2M1/HLA-DRA	8
CC	GO:0055038	recycling endosome membrane	9/284	97/19869	1.04506996251473e-05	1.04506996251473e-05	5.84548936721344e-05	HLA-C/HLA-B/B2M/HLA-A/HLA-F/PDIA3/HLA-E/RAB13/PDLIM4	9
CC	GO:0005604	basement membrane	9/284	99/19869	1.23473271624221e-05	1.23473271624221e-05	6.77353372675381e-05	TIMP1/SPARC/FN1/EFEMP2/LOXL1/SERPINF1/CD151/TIMP3/CCDC80	9
CC	GO:0022624	proteasome accessory complex	5/284	23/19869	1.569376109029e-05	1.569376109029e-05	8.29046638492903e-05	PSME2/PSMC3/PSMD2/PSME1/PSMC1	5
CC	GO:0071682	endocytic vesicle lumen	5/284	23/19869	1.569376109029e-05	1.569376109029e-05	8.29046638492903e-05	APOE/SPARC/HSPH1/HSP90B1/CALR	5
CC	GO:0033179	proton-transporting V-type ATPase, V0 domain	4/284	12/19869	1.84821792413494e-05	1.84821792413494e-05	9.58597239120705e-05	ATP6V0C/RNASEK/ATP6AP2/ATP6V0B	4
CC	GO:0008250	oligosaccharyltransferase complex	4/284	14/19869	3.65400382199788e-05	3.65400382199788e-05	0.000186134405218313	MLEC/RPN2/OSTC/RPN1	4
CC	GO:0005798	Golgi-associated vesicle	8/284	89/19869	4.09630936549937e-05	4.09630936549937e-05	0.000205004586897568	GJA1/TMED9/COPZ2/KDELR1/KDELR2/RAB13/ITM2B/TMED10	8
CC	GO:0045334	clathrin-coated endocytic vesicle	8/284	90/19869	4.44097902176076e-05	4.44097902176076e-05	0.000218422017222716	HLA-DRB1/APOE/CD74/HLA-DRB5/HLA-DPB1/AP2S1/AP2M1/HLA-DRA	8
CC	GO:0072562	blood microparticle	10/284	145/19869	4.59561301256428e-05	4.59561301256428e-05	0.000222196454309531	CFB/CLU/APOE/APOL1/FN1/LGALS3BP/HSPA1A/C1R/CLIC1/C1S	10
CC	GO:0031093	platelet alpha granule lumen	7/284	67/19869	4.73179817808365e-05	4.73179817808365e-05	0.000224913725419704	TIMP1/CLU/VEGFC/SPARC/FN1/ISLR/VEGFB	7
CC	GO:0031091	platelet alpha granule	8/284	91/19869	4.80950198821839e-05	4.80950198821839e-05	0.000224913725419704	TIMP1/CLU/VEGFC/APLP2/SPARC/FN1/ISLR/VEGFB	8
CC	GO:0005790	smooth endoplasmic reticulum	5/284	30/19869	6.12386354960133e-05	6.12386354960133e-05	0.000281760105592863	PGRMC1/CALR/CANX/PPIB/HSPA5	5
CC	GO:0031901	early endosome membrane	11/284	183/19869	6.79709576268956e-05	6.79709576268956e-05	0.000307771587583771	HLA-C/HLA-B/B2M/HLA-A/HLA-F/STEAP4/IFITM3/HLA-E/HLA-DRA/CAV1/PDLIM4	11
CC	GO:0043202	lysosomal lumen	8/284	98/19869	8.17125315659662e-05	8.17125315659662e-05	0.000364212106157514	CHID1/CD74/CTSA/CTSD/TXNDC5/GUSB/BGN/CTSK	8
CC	GO:0031904	endosome lumen	5/284	35/19869	0.000131592357306961	0.000131592357306961	0.000577514636926095	B2M/CD63/LRPAP1/CTSK/PDLIM4	5
CC	GO:0055037	recycling endosome	11/284	198/19869	0.000137157996756452	0.000137157996756452	0.000592820049776692	HLA-C/HLA-B/B2M/HLA-A/HLA-F/PDIA3/HLA-E/ITGB1/RAB13/RAN/PDLIM4	11
CC	GO:0005791	rough endoplasmic reticulum	7/284	80/19869	0.000147608334384782	0.000147608334384782	0.00062846596415202	PTGDS/RPN2/CANX/LRPAP1/PKM/RPN1/CKAP4	7
CC	GO:0042827	platelet dense granule	4/284	21/19869	0.000201893847734984	0.000201893847734984	0.000846954067123542	CLEC3B/CD63/LGALS3BP/TIMP3	4
CC	GO:0005775	vacuolar lumen	10/284	176/19869	0.000229386622365265	0.000229386622365265	0.000948341337314824	CHID1/CD74/CTSA/CTSD/TXNDC5/GUSB/BGN/PRDX6/DPP7/CTSK	10
CC	GO:0030137	COPI-coated vesicle	4/284	22/19869	0.00024399764133128	0.00024399764133128	0.000994336252643261	COPZ2/KDELR1/KDELR2/TMED10	4
CC	GO:0101031	chaperone complex	5/284	42/19869	0.000317815277599707	0.000317815277599707	0.0012769153481026	HSP90AB1/CCT3/CCT6A/SDF2/BAG3	5
CC	GO:0016471	vacuolar proton-transporting V-type ATPase complex	4/284	25/19869	0.000407955198375242	0.000407955198375242	0.00161631372455688	ATP6V0C/RNASEK/ATP6AP2/ATP6V0B	4
CC	GO:0033177	proton-transporting two-sector ATPase complex, proton-transporting domain	4/284	26/19869	0.00047674325582553	0.00047674325582553	0.00186297652961382	ATP6V0C/RNASEK/ATP6AP2/ATP6V0B	4
CC	GO:0033176	proton-transporting V-type ATPase complex	4/284	27/19869	0.000553406409331421	0.000553406409331421	0.00213333053952795	ATP6V0C/RNASEK/ATP6AP2/ATP6V0B	4
CC	GO:0070820	tertiary granule	9/284	164/19869	0.000603132999516189	0.000603132999516189	0.00229402165430017	B2M/TNFAIP6/CTSD/ATP6V0C/PLAU/PRCP/RHOA/ATP6AP2/LGALS3	9
CC	GO:0016469	proton-transporting two-sector ATPase complex	5/284	50/19869	0.000721294124357238	0.000721294124357238	0.0027073505221719	ATP5F1A/ATP6V0C/RNASEK/ATP6AP2/ATP6V0B	5
CC	GO:0031089	platelet dense granule lumen	3/284	14/19869	0.000935872251171391	0.000935872251171391	0.00346714121760009	CLEC3B/LGALS3BP/TIMP3	3
CC	GO:0005769	early endosome	15/284	414/19869	0.000965775769226753	0.000965775769226753	0.00353205443266464	VCAM1/HLA-C/HLA-B/B2M/HLA-A/APOE/HLA-F/STEAP4/HSPD1/IFITM3/HLA-E/HLA-DRA/CAV1/MAP2K2/PDLIM4	15
CC	GO:0030660	Golgi-associated vesicle membrane	5/284	57/19869	0.00131431372644811	0.00131431372644811	0.00474588967178465	GJA1/COPZ2/KDELR1/KDELR2/ITM2B	5
CC	GO:0034358	plasma lipoprotein particle	4/284	36/19869	0.00167933031584617	0.00167933031584617	0.00591421072897091	CLU/APOE/APOL1/PCYOX1	4
CC	GO:1990777	lipoprotein particle	4/284	36/19869	0.00167933031584617	0.00167933031584617	0.00591421072897091	CLU/APOE/APOL1/PCYOX1	4
CC	GO:0101003	ficolin-1-rich granule membrane	5/284	61/19869	0.00178294558298066	0.00178294558298066	0.00620254496775044	ATP6V0C/PRCP/RHOA/ATP6AP2/LGALS3	5
CC	GO:0030663	COPI-coated vesicle membrane	3/284	18/19869	0.00201111762872429	0.00201111762872429	0.00691202127310441	COPZ2/KDELR1/KDELR2	3
CC	GO:0032994	protein-lipid complex	4/284	39/19869	0.00226763285772249	0.00226763285772249	0.0077008584516641	CLU/APOE/APOL1/PCYOX1	4
CC	GO:0005838	proteasome regulatory particle	3/284	19/19869	0.00236312804848598	0.00236312804848598	0.00793074552494986	PSMC3/PSMD2/PSMC1	3
CC	GO:0045121	membrane raft	12/284	326/19869	0.00267618599616328	0.00267618599616328	0.00871948709108885	BST2/GJA1/THY1/SERPINH1/CAVIN1/LDHB/CTSD/ATP5F1A/ITGB1/PDPN/CAV1/PGK1	12
CC	GO:0032587	ruffle membrane	6/284	97/19869	0.00269701693987536	0.00269701693987536	0.00871948709108885	ITGB1/PDPN/RHOA/CFL1/ARF4/EEF1A1	6
CC	GO:0098857	membrane microdomain	12/284	327/19869	0.00274363073913536	0.00274363073913536	0.00871948709108885	BST2/GJA1/THY1/SERPINH1/CAVIN1/LDHB/CTSD/ATP5F1A/ITGB1/PDPN/CAV1/PGK1	12
CC	GO:0034361	very-low-density lipoprotein particle	3/284	20/19869	0.00275098208962397	0.00275098208962397	0.00871948709108885	APOE/APOL1/PCYOX1	3
CC	GO:0034385	triglyceride-rich plasma lipoprotein particle	3/284	20/19869	0.00275098208962397	0.00275098208962397	0.00871948709108885	APOE/APOL1/PCYOX1	3
CC	GO:0005770	late endosome	11/284	288/19869	0.003006326952317	0.003006326952317	0.00942411340749459	BST2/CD68/HLA-DRB1/CHID1/CD63/CD74/HLA-DRB5/HLA-DMA/IFITM3/HLA-DRA/MAP2K2	11
CC	GO:0032588	trans-Golgi network membrane	6/284	101/19869	0.0032994801238802	0.0032994801238802	0.0102306534733585	HLA-DRB1/CD74/HLA-DRB5/HLA-DPB1/ARL1/HLA-DRA	6
CC	GO:0001772	immunological synapse	4/284	45/19869	0.00384204463574486	0.00384204463574486	0.0117848794146786	HLA-DRB1/CD81/HLA-DRA/LGALS3	4
CC	GO:0031256	leading edge membrane	8/284	177/19869	0.00402774055338107	0.00402774055338107	0.0122230424408317	THY1/ITGB1/PDPN/RHOA/ATP6AP2/CFL1/ARF4/EEF1A1	8
CC	GO:0005802	trans-Golgi network	10/284	262/19869	0.00460353991496052	0.00460353991496052	0.0136966043764262	HLA-DRB1/CHID1/CD74/HLA-DRB5/HLA-DPB1/LAP3/ARL1/YIPF5/RAB13/HLA-DRA	10
CC	GO:0005635	nuclear envelope	15/284	488/19869	0.00464611857137707	0.00464611857137707	0.0136966043764262	PTGDS/TMEM176B/IFI27/CALR/NUCB2/EIF5A/SURF4/CLIC1/ATRAID/HACD3/GAPDH/RAN/ENO1/PGRMC2/PTGES	15
CC	GO:0005801	cis-Golgi network	5/284	76/19869	0.00465735089774049	0.00465735089774049	0.0136966043764262	COPZ2/LRPAP1/KDELR1/KDELR2/TMED10	5
CC	GO:0005751	mitochondrial respiratory chain complex IV	3/284	25/19869	0.00526571396009597	0.00526571396009597	0.0153276958451773	NDUFA4L2/COX7A2L/NDUFA4	3
CC	GO:0032432	actin filament bundle	5/284	79/19869	0.00548894448542912	0.00548894448542912	0.0158160973477011	FLNB/PDLIM2/MARCKS/BAG3/PDLIM4	5
CC	GO:0098636	protein complex involved in cell adhesion	4/284	52/19869	0.00645873563921119	0.00645873563921119	0.0184243932444866	ITGBL1/EMILIN1/PLAU/ITGB1	4
CC	GO:0034364	high-density lipoprotein particle	3/284	27/19869	0.00655748180076383	0.00655748180076383	0.0185208709536946	CLU/APOE/APOL1	3
CC	GO:0009897	external side of plasma membrane	14/284	462/19869	0.006934457929164	0.006934457929164	0.0193935820309953	VCAM1/B2M/HLA-DRB1/CD74/HLA-F/THY1/CALR/HLA-E/FCGRT/ITGB1/P4HB/ATP6AP2/CRLF1/CTSK	14
CC	GO:0031902	late endosome membrane	7/284	155/19869	0.00700464263104511	0.00700464263104511	0.0193996745325828	CD68/HLA-DRB1/CD63/HLA-DRB5/HLA-DMA/IFITM3/HLA-DRA	7
CC	GO:0045277	respiratory chain complex IV	3/284	28/19869	0.00726776736914491	0.00726776736914491	0.0199348679862173	NDUFA4L2/COX7A2L/NDUFA4	3
CC	GO:0031252	cell leading edge	13/284	421/19869	0.00785395053619158	0.00785395053619158	0.0213375498276483	THY1/ITGB1/RAB13/PDPN/BRK1/P4HB/RHOA/LMO4/ATP6AP2/CFL1/ARF4/EEF1A1/PDLIM4	13
CC	GO:0036019	endolysosome	3/284	29/19869	0.00802185699724782	0.00802185699724782	0.0215881156529708	AP2S1/AP2M1/CTSK	3
CC	GO:0042581	specific granule	7/284	160/19869	0.0082774675389159	0.0082774675389159	0.0220678180329189	CHI3L1/B2M/MLEC/PGRMC1/CTSD/PLAU/CKAP4	7
CC	GO:0097197	tetraspanin-enriched microdomain	2/284	10/19869	0.00849352422433013	0.00849352422433013	0.0224341624248876	CD81/PDPN	2
CC	GO:0030027	lamellipodium	8/284	203/19869	0.0089889254689089	0.0089889254689089	0.0235248556453338	ITGB1/RAB13/PDPN/BRK1/P4HB/RHOA/CFL1/PDLIM4	8
CC	GO:0008305	integrin complex	3/284	31/19869	0.00966372671987472	0.00966372671987472	0.0250609563740292	ITGBL1/EMILIN1/ITGB1	3
CC	GO:0035578	azurophil granule lumen	5/284	91/19869	0.00987064109960524	0.00987064109960524	0.0253669391938646	CTSA/TXNDC5/GUSB/PRDX6/DPP7	5
CC	GO:0098791	Golgi apparatus subcompartment	12/284	387/19869	0.0101269959943186	0.0101269959943186	0.0257933826547025	HLA-A/HLA-DRB1/CHID1/CD74/HLA-DRB5/HLA-DPB1/LAP3/ARL1/RAB34/YIPF5/RAB13/HLA-DRA	12
CC	GO:0005832	chaperonin-containing T-complex	2/284	11/19869	0.0102836553210963	0.0102836553210963	0.0259606016955482	CCT3/CCT6A	2
CC	GO:0043197	dendritic spine	7/284	175/19869	0.0131171194897621	0.0131171194897621	0.0328230783169486	DNAJB1/CANX/ITGB1/RHOA/ATP6AP2/ARF4/PDLIM4	7
CC	GO:0044309	neuron spine	7/284	176/19869	0.0134991995497003	0.0134991995497003	0.0334854286312931	DNAJB1/CANX/ITGB1/RHOA/ATP6AP2/ARF4/PDLIM4	7
CC	GO:0005811	lipid droplet	5/284	102/19869	0.0155934570071932	0.0155934570071932	0.0382562783314355	PLIN3/SET/GAPDH/CKAP4/CAV1	5
CC	GO:0030140	trans-Golgi network transport vesicle	3/284	37/19869	0.0156907207990371	0.0156907207990371	0.0382562783314355	TMED9/RAB13/TMED10	3
CC	GO:0030132	clathrin coat of coated pit	2/284	14/19869	0.0165418374429364	0.0165418374429364	0.0393231398862786	AP2S1/AP2M1	2
CC	GO:0097524	sperm plasma membrane	2/284	14/19869	0.0165418374429364	0.0165418374429364	0.0393231398862786	HSP90AB1/HSP90B1	2
CC	GO:0098637	protein complex involved in cell-matrix adhesion	2/284	14/19869	0.0165418374429364	0.0165418374429364	0.0393231398862786	EMILIN1/PLAU	2
CC	GO:0001725	stress fiber	4/284	70/19869	0.0179330473143628	0.0179330473143628	0.0419314566194333	FLNB/PDLIM2/BAG3/PDLIM4	4
CC	GO:0097517	contractile actin filament bundle	4/284	70/19869	0.0179330473143628	0.0179330473143628	0.0419314566194333	FLNB/PDLIM2/BAG3/PDLIM4	4
CC	GO:0070069	cytochrome complex	3/284	42/19869	0.0220088300004861	0.0220088300004861	0.0510431572968056	NDUFA4L2/COX7A2L/NDUFA4	3
CC	GO:0016234	inclusion body	4/284	76/19869	0.0234949325435637	0.0234949325435637	0.0540503117088774	CLU/HSP90AB1/HSPA1A/BAG3	4
CC	GO:0031092	platelet alpha granule membrane	2/284	17/19869	0.0240371502297939	0.0240371502297939	0.0544199474709621	APLP2/SPARC	2
CC	GO:0061827	sperm head	2/284	17/19869	0.0240371502297939	0.0240371502297939	0.0544199474709621	HSP90AB1/DNAJB1	2
CC	GO:0042641	actomyosin	4/284	78/19869	0.0255563954614808	0.0255563954614808	0.0574039218405413	FLNB/PDLIM2/BAG3/PDLIM4	4
CC	GO:0009295	nucleoid	3/284	45/19869	0.026371747644758	0.026371747644758	0.0583169613360213	ACADVL/TUFM/SLC25A5	3
CC	GO:0042645	mitochondrial nucleoid	3/284	45/19869	0.026371747644758	0.026371747644758	0.0583169613360213	ACADVL/TUFM/SLC25A5	3
CC	GO:0036020	endolysosome membrane	2/284	20/19869	0.0326545592251172	0.0326545592251172	0.0716549437247511	AP2S1/AP2M1	2
CC	GO:1990204	oxidoreductase complex	5/284	125/19869	0.0338340307508331	0.0338340307508331	0.0736763546281701	LDHB/LDHA/P4HB/NDUFA4/ETFB	5
CC	GO:0005938	cell cortex	9/284	312/19869	0.0360442863185001	0.0360442863185001	0.0778947495399804	AGTRAP/FLNB/NCL/PDLIM2/MARCKS/CAV1/ENO1/RHOA/EEF1A1	9
CC	GO:0000421	autophagosome membrane	3/284	52/19869	0.0382098030161461	0.0382098030161461	0.0819537524129449	RPN2/TM9SF1/ATP6AP2	3
CC	GO:0031258	lamellipodium membrane	2/284	22/19869	0.0389694665695197	0.0389694665695197	0.0829593514559297	PDPN/CFL1	2
CC	GO:0035579	specific granule membrane	4/284	91/19869	0.0415594207960783	0.0415594207960783	0.0878175675301147	MLEC/PGRMC1/PLAU/CKAP4	4
CC	GO:0030131	clathrin adaptor complex	2/284	23/19869	0.0422864867700308	0.0422864867700308	0.0886968878845074	AP2S1/AP2M1	2
CC	GO:0001726	ruffle	6/284	178/19869	0.0430514217812719	0.0430514217812719	0.0896422228407582	ITGB1/PDPN/RHOA/CFL1/ARF4/EEF1A1	6
CC	GO:1904724	tertiary granule lumen	3/284	55/19869	0.0439815678474815	0.0439815678474815	0.0909153690821319	B2M/TNFAIP6/CTSD	3
CC	GO:0042383	sarcolemma	5/284	136/19869	0.0458810461878214	0.0458810461878214	0.0941595116766346	VCAM1/ITGB1/BGN/CAV1/SGCB	5
CC	GO:0030120	vesicle coat	3/284	57/19869	0.0480566222243449	0.0480566222243449	0.0979198843819359	COPZ2/AP2S1/AP2M1	3
CC	GO:0044322	endoplasmic reticulum quality control compartment	2/284	25/19869	0.0492214654196438	0.0492214654196438	0.0995820614313063	CALR/CANX	2
MF	GO:0023026	MHC class II protein complex binding	10/275	27/18432	3.13167787097421e-12	3.13167787097421e-12	1.02369107240065e-09	B2M/HLA-DRB1/CD74/HLA-DRB5/HSP90AB1/CD81/HLA-DMA/HLA-DPB1/HLA-DRA/PKM	10
MF	GO:0042277	peptide binding	26/275	330/18432	4.92408363939555e-12	4.92408363939555e-12	1.02369107240065e-09	HLA-C/HLA-B/CLU/HLA-A/HLA-DRB1/APOE/CD74/PPIC/HLA-DRB5/HLA-F/HSP90AB1/PGRMC1/HLA-DPB1/CALR/PPIB/LRPAP1/KDELR1/RPLP0/HLA-E/AP2M1/KDELR2/HLA-DRA/PPIA/ITM2B/TAPBP/PTGES	26
MF	GO:0033218	amide binding	28/275	408/18432	1.95895553090503e-11	1.95895553090503e-11	2.71504363055258e-09	HLA-C/HLA-B/CLU/HLA-A/HLA-DRB1/APOE/CD74/PPIC/HLA-DRB5/HLA-F/HSP90AB1/PGRMC1/HLA-DPB1/CALR/ACADVL/PPIB/LRPAP1/KDELR1/RPLP0/HLA-E/AP2M1/KDELR2/HLA-DRA/PPIA/FKBP10/ITM2B/TAPBP/PTGES	28
MF	GO:0023023	MHC protein complex binding	10/275	36/18432	8.38293268566625e-11	8.38293268566625e-11	8.71383792325834e-09	B2M/HLA-DRB1/CD74/HLA-DRB5/HSP90AB1/CD81/HLA-DMA/HLA-DPB1/HLA-DRA/PKM	10
MF	GO:0042605	peptide antigen binding	10/275	37/18432	1.13377432932487e-10	1.13377432932487e-10	9.42822863333317e-09	HLA-C/HLA-B/HLA-A/HLA-DRB1/HLA-DRB5/HLA-F/HLA-DPB1/HLA-E/HLA-DRA/TAPBP	10
MF	GO:0051082	unfolded protein binding	15/275	124/18432	5.14469201148122e-10	5.14469201148122e-10	3.5651813062019e-08	CLU/HSP90AB1/CCT3/SERPINH1/HSPD1/DNAJB1/HSP90B1/CALR/HSPA1A/CANX/PPIB/PPIA/CCT6A/HSPA5/TAPBP	15
MF	GO:0044183	protein folding chaperone	11/275	68/18432	4.82277656470363e-09	4.82277656470363e-09	2.8646567564781e-07	CD74/HSPH1/HSP90AB1/CCT3/HSPD1/DNAJB1/HSP90B1/CALR/HSPA1A/CCT6A/HSPA5	11
MF	GO:0005178	integrin binding	15/275	156/18432	1.26787804182688e-08	1.26787804182688e-08	5.85744826341073e-07	VCAM1/ISG15/CD81/FN1/ITGBL1/THY1/EMILIN1/CALR/S1PR3/CCN1/ITGB1/CD151/PPIA/P4HB/COL3A1	15
MF	GO:0016853	isomerase activity	15/275	156/18432	1.26787804182688e-08	1.26787804182688e-08	5.85744826341073e-07	PTGDS/PPIC/PDIA6/HSPD1/PPIB/FKBP14/PGAM1/PDIA3/PDIA4/TXNDC5/PPIA/FKBP10/P4HB/PTGES/MIF	15
MF	GO:0005539	glycosaminoglycan binding	18/275	237/18432	1.85601961664452e-08	1.85601961664452e-08	7.71713419552197e-07	CLEC3B/APLP2/APOE/PCOLCE/FN1/RSPO3/TNFAIP6/EFEMP2/SFRP1/LRPAP1/CCN1/SEMA5A/MDK/PPIA/BGN/SOD3/CCDC80/VEGFB	18
MF	GO:1901681	sulfur compound binding	18/275	270/18432	1.3567654502272e-07	1.3567654502272e-07	4.75841977128316e-06	CLEC3B/APLP2/APOE/PCOLCE/FN1/RSPO3/ACADVL/EFEMP2/SFRP1/LRPAP1/CCN1/SEMA5A/MDK/PPIA/SOD3/PTGES/CCDC80/VEGFB	18
MF	GO:0140662	ATP-dependent protein folding chaperone	8/275	41/18432	1.38316773953933e-07	1.38316773953933e-07	4.75841977128316e-06	HSPH1/HSP90AB1/CCT3/HSPD1/HSP90B1/HSPA1A/CCT6A/HSPA5	8
MF	GO:0045296	cadherin binding	20/275	333/18432	1.48775909304676e-07	1.48775909304676e-07	4.75841977128316e-06	STAT1/HSP90AB1/DNAJB1/PLIN3/HSPA1A/EEF1G/FLNB/ZC3HAV1/LDHA/BZW1/CLIC1/ITGB1/RPS2/PRDX1/RAN/PKM/HSPA5/BAG3/PRDX6/ENO1	20
MF	GO:0016667	oxidoreductase activity, acting on a sulfur group of donors	9/275	59/18432	2.1038937683912e-07	2.1038937683912e-07	6.24840630462048e-06	SELENBP1/PDIA6/PCYOX1/PDIA3/PDIA4/TXNDC5/GSTO1/P4HB/PGK1	9
MF	GO:0008201	heparin binding	14/275	171/18432	2.9238721167247e-07	2.9238721167247e-07	8.10476832355269e-06	CLEC3B/APLP2/APOE/PCOLCE/FN1/RSPO3/EFEMP2/SFRP1/LRPAP1/CCN1/MDK/SOD3/CCDC80/VEGFB	14
MF	GO:0016860	intramolecular oxidoreductase activity	8/275	51/18432	8.1017717052192e-07	8.1017717052192e-07	2.1053946207642e-05	PTGDS/PDIA6/PDIA3/PDIA4/TXNDC5/P4HB/PTGES/MIF	8
MF	GO:0050750	low-density lipoprotein particle receptor binding	6/275	24/18432	1.12162113843245e-06	1.12162113843245e-06	2.74328389895242e-05	CLU/APOE/HSP90B1/LRPAP1/MESD/AP2M1	6
MF	GO:0015036	disulfide oxidoreductase activity	7/275	44/18432	3.64417757535902e-06	3.64417757535902e-06	8.13625900145719e-05	PDIA6/PDIA3/PDIA4/TXNDC5/GSTO1/P4HB/PGK1	7
MF	GO:0070325	lipoprotein particle receptor binding	6/275	29/18432	3.71796139180512e-06	3.71796139180512e-06	8.13625900145719e-05	CLU/APOE/HSP90B1/LRPAP1/MESD/AP2M1	6
MF	GO:0030246	carbohydrate binding	16/275	275/18432	4.04536939226834e-06	4.04536939226834e-06	8.41011005234734e-05	CHI3L1/CHI3L2/PRG4/CLEC3B/HLA-DRB1/CHID1/EMC7/MLEC/CALR/CANX/GUSB/HLA-DRA/OS9/LMAN2/LGALS3/TALDO1	16
MF	GO:0016209	antioxidant activity	9/275	85/18432	4.91616664482347e-06	4.91616664482347e-06	9.41782536859424e-05	APOE/PRDX4/PRDX1/GPX8/GSTO1/PRDX6/SOD3/GSTK1/PTGES	9
MF	GO:0003756	protein disulfide isomerase activity	5/275	18/18432	5.20960719756415e-06	5.20960719756415e-06	9.41782536859424e-05	PDIA6/PDIA3/PDIA4/TXNDC5/P4HB	5
MF	GO:0016864	intramolecular oxidoreductase activity, transposing S-S bonds	5/275	18/18432	5.20960719756415e-06	5.20960719756415e-06	9.41782536859424e-05	PDIA6/PDIA3/PDIA4/TXNDC5/P4HB	5
MF	GO:0008236	serine-type peptidase activity	13/275	192/18432	6.49570105680593e-06	6.49570105680593e-06	0.000112535171817471	MMP3/CFB/HTRA1/CFI/CTSA/C1R/PLAU/SCPEP1/C1S/PRCP/DPP7/TLL1/CTSK	13
MF	GO:0017171	serine hydrolase activity	13/275	196/18432	8.12515572505673e-06	8.12515572505673e-06	0.000135134168900943	MMP3/CFB/HTRA1/CFI/CTSA/C1R/PLAU/SCPEP1/C1S/PRCP/DPP7/TLL1/CTSK	13
MF	GO:0042608	T cell receptor binding	4/275	10/18432	9.48599544692384e-06	9.48599544692384e-06	0.000151699117471049	HLA-A/HLA-DRB1/HLA-E/HLA-DRA	4
MF	GO:0061134	peptidase regulator activity	14/275	232/18432	1.07926733750058e-05	1.07926733750058e-05	0.000166202962305157	TIMP1/BST2/APLP2/PCOLCE/PSME2/FN1/SERPINH1/SERPINF1/BEX3/GAPDH/CAV1/TIMP3/RARRES1/PSME1	14
MF	GO:0005201	extracellular matrix structural constituent	12/275	173/18432	1.15570557667193e-05	1.15570557667193e-05	0.000168968875410431	CHI3L1/PRG4/PCOLCE/SPARC/FN1/EMILIN1/EFEMP2/EFEMP1/CCN1/BGN/COL3A1/MXRA5	12
MF	GO:0097718	disordered domain specific binding	6/275	35/18432	1.17850443482465e-05	1.17850443482465e-05	0.000168968875410431	HSP90AB1/FN1/HSPA1A/AP2M1/GAPDH/CALM3	6
MF	GO:0015035	protein-disulfide reductase activity	6/275	39/18432	2.25327402905952e-05	2.25327402905952e-05	0.000312295874202985	PDIA6/PDIA3/PDIA4/TXNDC5/P4HB/PGK1	6
MF	GO:0051087	chaperone binding	9/275	105/18432	2.76822644718954e-05	2.76822644718954e-05	0.000371290134682467	HLA-B/CLU/FN1/HSPD1/DNAJB1/CALR/PDPN/HSPA5/BAG3	9
MF	GO:0016504	peptidase activator activity	6/275	45/18432	5.2191144974726e-05	5.2191144974726e-05	0.000678141521875551	PCOLCE/PSME2/FN1/BEX3/CAV1/PSME1	6
MF	GO:0005518	collagen binding	7/275	69/18432	7.46856168180184e-05	7.46856168180184e-05	0.000936724902405308	PCOLCE/SPARC/FN1/SERPINH1/PPIB/ITGB1/CTSK	7
MF	GO:0008191	metalloendopeptidase inhibitor activity	4/275	16/18432	7.65980110068138e-05	7.65980110068138e-05	0.000936724902405308	TIMP1/BST2/TIMP3/RARRES1	4
MF	GO:0001968	fibronectin binding	5/275	31/18432	8.81462726436525e-05	8.81462726436525e-05	0.00104715120884941	TNFAIP6/IGFBP5/ITGB1/CCDC80/CTSK	5
MF	GO:0003746	translation elongation factor activity	4/275	19/18432	0.000157472076636168	0.000157472076636168	0.00176960086120303	EEF1G/EIF5A/TUFM/EEF1A1	4
MF	GO:0070003	threonine-type peptidase activity	4/275	19/18432	0.000157472076636168	0.000157472076636168	0.00176960086120303	PSMB8/PSMB9/PSMB10/PSMB5	4
MF	GO:0004601	peroxidase activity	6/275	55/18432	0.000163988212121467	0.000163988212121467	0.00179433085285262	PRDX4/PRDX1/GPX8/PRDX6/GSTK1/PTGES	6
MF	GO:0016684	oxidoreductase activity, acting on peroxide as acceptor	6/275	57/18432	0.000200228151537886	0.000200228151537886	0.00213468609601795	PRDX4/PRDX1/GPX8/PRDX6/GSTK1/PTGES	6
MF	GO:0003755	peptidyl-prolyl cis-trans isomerase activity	5/275	38/18432	0.000239131355249029	0.000239131355249029	0.00243483036516752	PPIC/PPIB/FKBP14/PPIA/FKBP10	5
MF	GO:0004175	endopeptidase activity	17/275	426/18432	0.000240092766388037	0.000240092766388037	0.00243483036516752	MMP3/CFB/HTRA1/CAPNS1/CFI/PSMB8/PSMB9/PSMB10/CTSD/SFRP1/C1R/PLAU/PDIA3/PSMB5/C1S/TLL1/CTSK	17
MF	GO:0003823	antigen binding	10/275	171/18432	0.000254433770579672	0.000254433770579672	0.00251883056087646	HLA-C/HLA-B/HLA-A/HLA-DRB1/HLA-DRB5/HLA-F/HLA-DPB1/HLA-E/HLA-DRA/TAPBP	10
MF	GO:0004602	glutathione peroxidase activity	4/275	22/18432	0.00028689942882876	0.00028689942882876	0.00277418052355838	GPX8/PRDX6/GSTK1/PTGES	4
MF	GO:0044389	ubiquitin-like protein ligase binding	14/275	318/18432	0.000319096483189838	0.000319096483189838	0.00301538542727239	STAT1/CLU/ISG15/HSP90AB1/HSPD1/CALR/HSPA1A/ATP6V0C/PDLIM2/CEBPB/UBB/SLC25A5/HSPA5/PRDX6	14
MF	GO:0016859	cis-trans isomerase activity	5/275	41/18432	0.000344243490115953	0.000344243490115953	0.0031807293238784	PPIC/PPIB/FKBP14/PPIA/FKBP10	5
MF	GO:0070008	serine-type exopeptidase activity	3/275	10/18432	0.000364764803473841	0.000364764803473841	0.00329707316641115	CTSA/SCPEP1/PRCP	3
MF	GO:0042287	MHC protein binding	5/275	42/18432	0.000386047164064896	0.000386047164064896	0.00341519887582607	CD74/CD81/ATP5F1A/HLA-E/TAPBP	5
MF	GO:0016670	oxidoreductase activity, acting on a sulfur group of donors, oxygen as acceptor	3/275	11/18432	0.000496027228136377	0.000496027228136377	0.00429672708583046	SELENBP1/PCYOX1/P4HB	3
MF	GO:0061135	endopeptidase regulator activity	10/275	194/18432	0.000688778301414531	0.000688778301414531	0.00584462790673984	TIMP1/BST2/APLP2/PSME2/SERPINH1/SERPINF1/GAPDH/TIMP3/RARRES1/PSME1	10
MF	GO:0050998	nitric-oxide synthase binding	3/275	13/18432	0.000840964873519475	0.000840964873519475	0.00699328684295142	CD74/CALM3/CAV1	3
MF	GO:0051787	misfolded protein binding	4/275	29/18432	0.000858169589992547	0.000858169589992547	0.00699642906185874	CLU/HSPA1A/HSPA5/SDF2	4
MF	GO:0002020	protease binding	8/275	139/18432	0.00115969100787078	0.00115969100787078	0.0092728329576712	TIMP1/FN1/ATP5F1A/ITGB1/OS9/COL3A1/TIMP3/MIF	8
MF	GO:0004252	serine-type endopeptidase activity	9/275	174/18432	0.0012348616757558	0.0012348616757558	0.00968759407991141	MMP3/CFB/HTRA1/CFI/C1R/PLAU/C1S/TLL1/CTSK	9
MF	GO:0050840	extracellular matrix binding	5/275	56/18432	0.00146317792315043	0.00146317792315043	0.0112661847883902	SPARC/CCN1/ITGB1/BGN/LGALS3	5
MF	GO:0001540	amyloid-beta binding	6/275	85/18432	0.00170548829988125	0.00170548829988125	0.0128931651378583	CLU/APOE/CD74/PGRMC1/LRPAP1/ITM2B	6
MF	GO:0031625	ubiquitin protein ligase binding	12/275	299/18432	0.00185688893900032	0.00185688893900032	0.0137870513328031	CLU/ISG15/HSP90AB1/HSPD1/CALR/HSPA1A/ATP6V0C/PDLIM2/UBB/SLC25A5/HSPA5/PRDX6	12
MF	GO:0042056	chemoattractant activity	4/275	36/18432	0.00196129075881786	0.00196129075881786	0.0140600698681135	VEGFC/VEGFB/LGALS3/MIF	4
MF	GO:0043394	proteoglycan binding	4/275	36/18432	0.00196129075881786	0.00196129075881786	0.0140600698681135	APOE/FN1/SEMA5A/CTSK	4
MF	GO:0016018	cyclosporin A binding	3/275	20/18432	0.00310308352943093	0.00310308352943093	0.0218682960593259	PPIC/PPIB/PPIA	3
MF	GO:0048156	tau protein binding	4/275	43/18432	0.00378759944559684	0.00378759944559684	0.0262473996668553	CLU/APOE/HSP90AB1/MAP1A	4
MF	GO:0042288	MHC class I protein binding	3/275	22/18432	0.00410074994923317	0.00410074994923317	0.0276181874360596	ATP5F1A/HLA-E/TAPBP	3
MF	GO:0004180	carboxypeptidase activity	4/275	44/18432	0.00411825630375673	0.00411825630375673	0.0276181874360596	CTSA/LAP3/SCPEP1/PRCP	4
MF	GO:0004866	endopeptidase inhibitor activity	8/275	180/18432	0.00571838797953716	0.00571838797953716	0.0377404052116487	TIMP1/BST2/APLP2/SERPINH1/SERPINF1/GAPDH/TIMP3/RARRES1	8
MF	GO:0030247	polysaccharide binding	3/275	25/18432	0.00592622725690279	0.00592622725690279	0.0385009830012599	PRG4/HLA-DRB1/HLA-DRA	3
MF	GO:0004364	glutathione transferase activity	3/275	26/18432	0.00662623769283418	0.00662623769283418	0.0417442406486364	GSTO1/GSTK1/PTGES	3
MF	GO:0140597	protein carrier chaperone	3/275	26/18432	0.00662623769283418	0.00662623769283418	0.0417442406486364	CLU/EMC7/BAG3	3
MF	GO:0030414	peptidase inhibitor activity	8/275	187/18432	0.00714609059498018	0.00714609059498018	0.0443473021997984	TIMP1/BST2/APLP2/SERPINH1/SERPINF1/GAPDH/TIMP3/RARRES1	8
MF	GO:0038024	cargo receptor activity	5/275	82/18432	0.00764644206013744	0.00764644206013744	0.0467545605844317	PRG4/CFI/LGALS3BP/SURF4/LRP1B	5
MF	GO:0008135	translation factor activity, RNA binding	5/275	84/18432	0.00844717144666254	0.00844717144666254	0.0509021010134509	EEF1G/EIF5A/TUFM/EEF1A1/EIF3G	5
MF	GO:0008239	dipeptidyl-peptidase activity	2/275	10/18432	0.00922233398711195	0.00922233398711195	0.0540077379526941	PRCP/DPP7	2
MF	GO:0032395	MHC class II receptor activity	2/275	10/18432	0.00922233398711195	0.00922233398711195	0.0540077379526941	HLA-DRB1/HLA-DRA	2
MF	GO:0031072	heat shock protein binding	6/275	124/18432	0.0107874603324393	0.0107874603324393	0.0622960063057534	HSP90AB1/DNAJB1/HSPA1A/CHORDC1/HSPA5/LMAN2	6
MF	GO:0000774	adenyl-nucleotide exchange factor activity	2/275	11/18432	0.0111615132668843	0.0111615132668843	0.063573146941879	HSPH1/BAG3	2
MF	GO:0005154	epidermal growth factor receptor binding	3/275	33/18432	0.0128816839320536	0.0128816839320536	0.0723793051658775	EFEMP1/SHC1/ARF4	3
MF	GO:0005165	neurotrophin receptor binding	2/275	12/18432	0.0132629978836934	0.0132629978836934	0.0735281987938089	BEX3/SHC1	2
MF	GO:0043531	ADP binding	3/275	34/18432	0.0139753401329997	0.0139753401329997	0.0764578857691813	ATP5F1A/CHORDC1/PGK1	3
MF	GO:0019838	growth factor binding	6/275	132/18432	0.0143469946387562	0.0143469946387562	0.0772700376297345	HTRA1/IGFBP5/CCN1/RPS2/SHC1/COL3A1	6
MF	GO:0019888	protein phosphatase regulator activity	5/275	96/18432	0.0144954678186413	0.0144954678186413	0.0772700376297345	PPP1R14B/RCAN1/SET/CALM3/LGALS3	5
MF	GO:0031386	protein tag	2/275	13/18432	0.0155215493400886	0.0155215493400886	0.0796752695170241	ISG15/UBB	2
MF	GO:0060590	ATPase regulator activity	2/275	13/18432	0.0155215493400886	0.0155215493400886	0.0796752695170241	HSPH1/BAG3	2
MF	GO:0061133	endopeptidase activator activity	2/275	13/18432	0.0155215493400886	0.0155215493400886	0.0796752695170241	PSME2/PSME1	2
MF	GO:0008238	exopeptidase activity	5/275	98/18432	0.0157265959842278	0.0157265959842278	0.0797433300869059	CTSA/LAP3/SCPEP1/PRCP/DPP7	5
MF	GO:0005172	vascular endothelial growth factor receptor binding	2/275	14/18432	0.0179320483332512	0.0179320483332512	0.0887613921257419	VEGFC/VEGFB	2
MF	GO:0140313	molecular sequestering activity	2/275	14/18432	0.0179320483332512	0.0179320483332512	0.0887613921257419	PRDX4/C1R	2
MF	GO:0051371	muscle alpha-actinin binding	2/275	15/18432	0.0204894923856124	0.0204894923856124	0.0990618052915167	PDLIM2/PDLIM4	2
MF	GO:1904680	peptide transmembrane transporter activity	2/275	15/18432	0.0204894923856124	0.0204894923856124	0.0990618052915167	GJA1/TAPBP	2
MF	GO:0005126	cytokine receptor binding	9/275	273/18432	0.0217766510471464	0.0217766510471464	0.104074738821813	CCL2/STAT1/VEGFC/CSF1/BEX3/SHC1/VEGFB/CRLF1/MIF	9
MF	GO:0090079	translation regulator activity, nucleic acid binding	5/275	108/18432	0.0229275890218313	0.0229275890218313	0.108330115593581	EEF1G/EIF5A/TUFM/EEF1A1/EIF3G	5
MF	GO:0016641	oxidoreductase activity, acting on the CH-NH2 group of donors, oxygen as acceptor	2/275	16/18432	0.0231889935192338	0.0231889935192338	0.108334150681222	VCAM1/LOXL1	2
MF	GO:0043022	ribosome binding	4/275	73/18432	0.0236418980750802	0.0236418980750802	0.109222803972593	RPN2/EIF5A/HSPA5/TMEM147	4
MF	GO:0046933	proton-transporting ATP synthase activity, rotational mechanism	2/275	17/18432	0.0260257759731748	0.0260257759731748	0.118914765869335	ATP5F1A/ATP6V0C	2
MF	GO:0019208	phosphatase regulator activity	5/275	114/18432	0.0281287634256265	0.0281287634256265	0.126904085489441	PPP1R14B/RCAN1/SET/CALM3/LGALS3	5
MF	GO:0034185	apolipoprotein binding	2/275	18/18432	0.0289951739630939	0.0289951739630939	0.126904085489441	HSPD1/CANX	2
MF	GO:0035615	clathrin adaptor activity	2/275	18/18432	0.0289951739630939	0.0289951739630939	0.126904085489441	AP2S1/AP2M1	2
MF	GO:0043395	heparan sulfate proteoglycan binding	2/275	18/18432	0.0289951739630939	0.0289951739630939	0.126904085489441	APOE/SEMA5A	2
MF	GO:0140312	cargo adaptor activity	2/275	19/18432	0.032092629482335	0.032092629482335	0.138997682516692	AP2S1/AP2M1	2
MF	GO:0005044	scavenger receptor activity	3/275	47/18432	0.0328981682290702	0.0328981682290702	0.141017650032368	PRG4/CFI/LGALS3BP	3
MF	GO:0048018	receptor ligand activity	13/275	491/18432	0.0334535667220275	0.0334535667220275	0.141037667955484	CCL2/TIMP1/VEGFC/CSF1/LRPAP1/EFEMP1/SEMA5A/MDK/METRNL/VEGFB/LGALS3/CRLF1/MIF	13
MF	GO:0004197	cysteine-type endopeptidase activity	5/275	120/18432	0.0340236182522449	0.0340236182522449	0.141037667955484	CAPNS1/CTSD/SFRP1/PDIA3/CTSK	5
MF	GO:0008083	growth factor activity	6/275	162/18432	0.0348321328581793	0.0348321328581793	0.141037667955484	TIMP1/VEGFC/CSF1/EFEMP1/MDK/VEGFB	6
MF	GO:0000979	RNA polymerase II core promoter sequence-specific DNA binding	2/275	20/18432	0.0353136901437688	0.0353136901437688	0.141037667955484	STAT1/CEBPB	2
MF	GO:0016638	oxidoreductase activity, acting on the CH-NH2 group of donors	2/275	20/18432	0.0353136901437688	0.0353136901437688	0.141037667955484	VCAM1/LOXL1	2
MF	GO:0050145	nucleoside monophosphate kinase activity	2/275	20/18432	0.0353136901437688	0.0353136901437688	0.141037667955484	AK1/GUK1	2
MF	GO:0004857	enzyme inhibitor activity	11/275	395/18432	0.0355211292326527	0.0355211292326527	0.141037667955484	TIMP1/BST2/PPP1R14B/APLP2/SERPINH1/SET/SERPINF1/GAPDH/TIMP3/RARRES1/LGALS3	11
MF	GO:0140104	molecular carrier activity	4/275	83/18432	0.0356164743761	0.0356164743761	0.141037667955484	CLU/EMC7/RAN/BAG3	4
MF	GO:0016887	ATP hydrolysis activity	10/275	347/18432	0.0360515958930007	0.0360515958930007	0.141413906432326	HSP90AB1/CCT3/HSPD1/HSP90B1/ATP5F1A/HSPA1A/PSMC3/CCT6A/HSPA5/PSMC1	10
MF	GO:0030546	signaling receptor activator activity	13/275	498/18432	0.0368229233737739	0.0368229233737739	0.143089569430799	CCL2/TIMP1/VEGFC/CSF1/LRPAP1/EFEMP1/SEMA5A/MDK/METRNL/VEGFB/LGALS3/CRLF1/MIF	13
MF	GO:0004864	protein phosphatase inhibitor activity	3/275	50/18432	0.0385033423577111	0.0385033423577111	0.146874169302712	PPP1R14B/SET/LGALS3	3
MF	GO:0005048	signal sequence binding	3/275	50/18432	0.0385033423577111	0.0385033423577111	0.146874169302712	KDELR1/AP2M1/KDELR2	3
MF	GO:0030021	extracellular matrix structural constituent conferring compression resistance	2/275	22/18432	0.0421093327729118	0.0421093327729118	0.159169248280384	PRG4/BGN	2
MF	GO:0044325	transmembrane transporter binding	5/275	128/18432	0.0429960401364358	0.0429960401364358	0.161056764854359	HSP90AB1/AP2M1/SLC5A3/CALM3/CAV1	5
MF	GO:0019212	phosphatase inhibitor activity	3/275	53/18432	0.0445618162755553	0.0445618162755553	0.165431554782372	PPP1R14B/SET/LGALS3	3
MF	GO:0035035	histone acetyltransferase binding	2/275	23/18432	0.0456755191968173	0.0456755191968173	0.166591228834191	STAT1/CEBPB	2
MF	GO:0140416	transcription regulator inhibitor activity	2/275	23/18432	0.0456755191968173	0.0456755191968173	0.166591228834191	DNAJB1/HSPA1A	2
MF	GO:0015252	proton channel activity	2/275	24/18432	0.0493485156329253	0.0493485156329253	0.172425154135387	ATP5F1A/ATP6V0C	2
MF	GO:0019865	immunoglobulin binding	2/275	24/18432	0.0493485156329253	0.0493485156329253	0.172425154135387	FCGRT/LGALS3	2
MF	GO:0042625	ATPase-coupled ion transmembrane transporter activity	2/275	24/18432	0.0493485156329253	0.0493485156329253	0.172425154135387	ATP6V0C/ATP6V0B	2
MF	GO:0044769	ATPase activity, coupled to transmembrane movement of ions, rotational mechanism	2/275	24/18432	0.0493485156329253	0.0493485156329253	0.172425154135387	ATP6V0C/ATP6V0B	2
MF	GO:0046961	proton-transporting ATPase activity, rotational mechanism	2/275	24/18432	0.0493485156329253	0.0493485156329253	0.172425154135387	ATP6V0C/ATP6V0B	2

## Sheet: KEGG
ID	Description	GeneRatio	BgRatio	pvalue	p.adjust	qvalue	geneID	Count
hsa04612	Antigen processing and presentation	21/170	81/8866	1.25704981705674e-18	1.25704981705674e-18	2.32885018738933e-16	HLA-C/HLA-B/B2M/HLA-A/HLA-DRB1/CD74/HLA-DRB5/HLA-F/HSP90AB1/PSME2/HLA-DMA/HLA-DPB1/CALR/HSPA1A/CANX/PDIA3/HLA-E/HLA-DRA/HSPA5/TAPBP/PSME1	21
hsa04141	Protein processing in endoplasmic reticulum	20/170	171/8866	7.1989902590601e-11	7.1989902590601e-11	6.66853834523461e-09	PDIA6/HSPH1/HSP90AB1/DNAJB1/HSP90B1/RPN2/CALR/HSPA1A/CANX/OSTC/SSR2/PDIA3/PDIA4/TXNDC5/RPN1/HSPA5/CKAP4/OS9/LMAN2/P4HB	20
hsa05168	Herpes simplex virus 1 infection	20/170	182/8866	2.24751691760941e-10	2.24751691760941e-10	1.38794027192722e-08	CCL2/BST2/STAT1/HLA-C/HLA-B/B2M/HLA-A/HLA-DRB1/CD74/HLA-DRB5/HLA-F/HLA-DMA/HLA-DPB1/CALR/ZC3HAV1/PDIA3/HLA-E/HLA-DRA/SRSF9/TAPBP	20
hsa04940	Type I diabetes mellitus	11/170	44/8866	4.13140774627311e-10	4.13140774627311e-10	1.91349411406333e-08	HLA-C/HLA-B/HLA-A/HLA-DRB1/HLA-DRB5/HLA-F/HLA-DMA/HSPD1/HLA-DPB1/HLA-E/HLA-DRA	11
hsa03050	Proteasome	11/170	46/8866	6.95207724667898e-10	6.95207724667898e-10	2.57592756929579e-08	PSME2/PSMB8/PSMB9/PSMB10/PSMC3/PSMA2/PSMB1/PSMB5/PSMD2/PSME1/PSMC1	11
hsa05330	Allograft rejection	10/170	39/8866	2.02804264224194e-09	2.02804264224194e-09	6.26202640411546e-08	HLA-C/HLA-B/HLA-A/HLA-DRB1/HLA-DRB5/HLA-F/HLA-DMA/HLA-DPB1/HLA-E/HLA-DRA	10
hsa05416	Viral myocarditis	12/170	70/8866	6.78981885564863e-09	6.78981885564863e-09	1.79700468961528e-07	HLA-C/HLA-B/HLA-A/HLA-DRB1/HLA-DRB5/HLA-F/HLA-DMA/HLA-DPB1/HLA-E/HLA-DRA/CAV1/SGCB	12
hsa04145	Phagosome	17/170	159/8866	8.36166980076392e-09	8.36166980076392e-09	1.89696962114331e-07	HLA-C/HLA-B/HLA-A/HLA-DRB1/HLA-DRB5/HLA-F/HLA-DMA/HLA-DPB1/CALR/TUBB2A/CANX/ATP6V0C/C1R/HLA-E/ITGB1/HLA-DRA/ATP6V0B	17
hsa05332	Graft-versus-host disease	10/170	45/8866	9.21539219362234e-09	9.21539219362234e-09	1.89696962114331e-07	HLA-C/HLA-B/HLA-A/HLA-DRB1/HLA-DRB5/HLA-F/HLA-DMA/HLA-DPB1/HLA-E/HLA-DRA	10
hsa05169	Epstein-Barr virus infection	19/170	204/8866	1.06610446267484e-08	1.06610446267484e-08	1.97509879400813e-07	STAT1/HLA-C/HLA-B/B2M/HLA-A/HLA-DRB1/ISG15/HLA-DRB5/HLA-F/HLA-DMA/HLA-DPB1/CALR/PSMC3/PDIA3/HLA-E/HLA-DRA/PSMD2/TAPBP/PSMC1	19
hsa05320	Autoimmune thyroid disease	10/170	54/8866	5.95707944008229e-08	5.95707944008229e-08	1.0032975899086e-06	HLA-C/HLA-B/HLA-A/HLA-DRB1/HLA-DRB5/HLA-F/HLA-DMA/HLA-DPB1/HLA-E/HLA-DRA	10
hsa05323	Rheumatoid arthritis	11/170	95/8866	1.80630178715909e-06	1.80630178715909e-06	2.78867644333333e-05	MMP3/CCL2/HLA-DRB1/HLA-DRB5/CSF1/HLA-DMA/HLA-DPB1/ATP6V0C/HLA-DRA/ATP6V0B/CTSK	11
hsa05166	Human T-cell leukemia virus 1 infection	16/170	224/8866	5.75834205290255e-06	5.75834205290255e-06	8.20622025352914e-05	HLA-C/HLA-B/B2M/HLA-A/HLA-DRB1/HLA-DRB5/HLA-F/HLA-DMA/HLA-DPB1/CALR/CANX/HLA-E/HLA-DRA/RAN/SLC25A5/MAP2K2	16
hsa05152	Tuberculosis	14/170	182/8866	9.75710495302107e-06	9.75710495302107e-06	0.000129116576821933	STAT1/HLA-DRB1/CD74/HLA-DRB5/HLA-DMA/HSPD1/HLA-DPB1/CTSD/ATP6V0C/CEBPB/HLA-DRA/CALM3/RHOA/ATP6V0B	14
hsa04514	Cell adhesion molecules	13/170	160/8866	1.13747709023683e-05	1.13747709023683e-05	0.000140488398513461	VCAM1/HLA-C/HLA-B/HLA-A/HLA-DRB1/HLA-DRB5/HLA-F/HLA-DMA/HLA-DPB1/CD99/HLA-E/ITGB1/HLA-DRA	13
hsa05012	Parkinson disease	16/170	271/8866	6.11403744631161e-05	6.11403744631161e-05	0.000707941177993976	NDUFA4L2/ATP5F1A/TUBB2A/PSMC3/PSMA2/COX7A2L/SLC39A7/PSMB1/PSMB5/UBB/SLC25A5/HSPA5/CALM3/PSMD2/NDUFA4/PSMC1	16
hsa05140	Leishmaniasis	8/170	79/8866	0.0001269856559488	0.0001269856559488	0.00138386844872995	STAT1/HLA-DRB1/HLA-DRB5/HLA-DMA/HLA-DPB1/ITGB1/HLA-DRA/EEF1A1	8
hsa05150	Staphylococcus aureus infection	9/170	102/8866	0.000140901320938503	0.000140901320938503	0.00145021242603372	CFB/HLA-DRB1/CFI/HLA-DRB5/HLA-DMA/HLA-DPB1/C1R/HLA-DRA/C1S	9
hsa05170	Human immunodeficiency virus 1 infection	13/170	213/8866	0.000221006549172966	0.000221006549172966	0.00215496690606327	BST2/HLA-C/HLA-B/B2M/HLA-A/HLA-F/CALR/PDIA3/HLA-E/CALM3/MAP2K2/TAPBP/CFL1	13
hsa00010	Glycolysis / Gluconeogenesis	7/170	67/8866	0.000278209672024896	0.000278209672024896	0.00248359661313655	LDHB/LDHA/PGAM1/GAPDH/PKM/ENO1/PGK1	7
hsa05020	Prion disease	15/170	278/8866	0.000281521320636785	0.000281521320636785	0.00248359661313655	NDUFA4L2/ATP5F1A/HSPA1A/TUBB2A/PSMC3/PSMA2/COX7A2L/PSMB1/PSMB5/SLC25A5/HSPA5/CAV1/PSMD2/NDUFA4/PSMC1	15
hsa05016	Huntington disease	16/170	311/8866	0.000301632658564743	0.000301632658564743	0.00254006449317678	NDUFA4L2/ATP5F1A/AP2S1/TUBB2A/PSMC3/PSMA2/POLR2G/COX7A2L/AP2M1/PSMB1/PSMB5/SLC25A5/GPX8/PSMD2/NDUFA4/PSMC1	16
hsa05310	Asthma	5/170	32/8866	0.000323466036507854	0.000323466036507854	0.00260549301717997	HLA-DRB1/HLA-DRB5/HLA-DMA/HLA-DPB1/HLA-DRA	5
hsa05163	Human cytomegalovirus infection	13/170	226/8866	0.000393328012891644	0.000393328012891644	0.00303621623986532	CCL2/HLA-C/HLA-B/B2M/HLA-A/HLA-F/CALR/PDIA3/HLA-E/CALM3/MAP2K2/RHOA/TAPBP	13
hsa05010	Alzheimer disease	18/170	391/8866	0.000488982156587089	0.000488982156587089	0.00362361513934011	APOE/NDUFA4L2/CSF1/ATP5F1A/TUBB2A/PSMC3/PSMA2/COX7A2L/SLC39A7/PSMB1/PSMB5/GAPDH/SLC25A5/CALM3/PSMD2/NDUFA4/MAP2K2/PSMC1	18
hsa05133	Pertussis	7/170	78/8866	0.000708546276790202	0.000708546276790202	0.0050487507981812	IRF1/C1R/ITGB1/CALM3/C1S/RHOA/CFL1	7
hsa04142	Lysosome	9/170	133/8866	0.00100922683008999	0.00100922683008999	0.00692490924350247	CD68/CD63/CTSA/CTSD/ATP6V0C/GUSB/CD164/ATP6V0B/CTSK	9
hsa05145	Toxoplasmosis	8/170	112/8866	0.00135626136895961	0.00135626136895961	0.00897375943371772	STAT1/HLA-DRB1/HLA-DRB5/HLA-DMA/HLA-DPB1/HSPA1A/ITGB1/HLA-DRA	8
hsa05321	Inflammatory bowel disease	6/170	66/8866	0.00159653818494714	0.00159653818494714	0.0101993002014772	STAT1/HLA-DRB1/HLA-DRB5/HLA-DMA/HLA-DPB1/HLA-DRA	6
hsa05164	Influenza A	10/170	173/8866	0.00178316999534827	0.00178316999534827	0.0107846438627884	CCL2/STAT1/HLA-DRB1/HLA-DRB5/HLA-DMA/DNAJB1/HLA-DPB1/HLA-DRA/SLC25A5/MAP2K2	10
hsa05165	Human papillomavirus infection	15/170	333/8866	0.00180458955544954	0.00180458955544954	0.0107846438627884	STAT1/HLA-C/HLA-B/IRF1/HLA-A/ISG15/HLA-F/FN1/ATP6V0C/HLA-E/ITGB1/PKM/MAP2K2/ATP6V0B/PSMC1	15
hsa04672	Intestinal immune network for IgA production	5/170	50/8866	0.00257824987895304	0.00257824987895304	0.0149267098255176	HLA-DRB1/HLA-DRB5/HLA-DMA/HLA-DPB1/HLA-DRA	5
hsa05110	Vibrio cholerae infection	5/170	51/8866	0.0028149188878067	0.0028149188878067	0.0158030534052306	ATP6V0C/KDELR1/PDIA4/KDELR2/ATP6V0B	5
hsa01230	Biosynthesis of amino acids	6/170	75/8866	0.0030717681513428	0.0030717681513428	0.0167378078834778	PGAM1/GAPDH/PKM/ENO1/PGK1/TALDO1	6
hsa04933	AGE-RAGE signaling pathway in diabetic complications	7/170	101/8866	0.00319518218152424	0.00319518218152424	0.0169128440285193	CCL2/VCAM1/STAT1/VEGFC/FN1/COL3A1/VEGFB	7
hsa04144	Endocytosis	12/170	252/8866	0.00328776007960613	0.00328776007960613	0.0169194670763356	HLA-C/HLA-B/HLA-A/HLA-F/AP2S1/HSPA1A/ARPC1B/HLA-E/AP2M1/CAV1/RHOA/ARF4	12
hsa05100	Bacterial invasion of epithelial cells	6/170	78/8866	0.00373829586619397	0.00373829586619397	0.0187180674950253	FN1/ARPC1B/ITGB1/CAV1/SHC1/RHOA	6
hsa05167	Kaposi sarcoma-associated herpesvirus infection	10/170	196/8866	0.0044036034812589	0.0044036034812589	0.0214690917645864	STAT1/HLA-C/HLA-B/HLA-A/HLA-F/RCAN1/HLA-E/UBB/CALM3/MAP2K2	10
hsa04659	Th17 cell differentiation	7/170	109/8866	0.00487409207574099	0.00487409207574099	0.0231502722656029	STAT1/HLA-DRB1/HLA-DRB5/HSP90AB1/HLA-DMA/HLA-DPB1/HLA-DRA	7
hsa05022	Pathways of neurodegeneration - multiple diseases	18/170	483/8866	0.00511331291107718	0.00511331291107718	0.0231502722656029	NDUFA4L2/CSF1/ATP5F1A/TUBB2A/PSMC3/PSMA2/COX7A2L/PSMB1/PSMB5/UBB/SLC25A5/HSPA5/GPX8/CALM3/PSMD2/NDUFA4/MAP2K2/PSMC1	18
hsa04066	HIF-1 signaling pathway	7/170	110/8866	0.00512331309514336	0.00512331309514336	0.0231502722656029	TIMP1/LDHB/LDHA/GAPDH/ENO1/MAP2K2/PGK1	7
hsa00480	Glutathione metabolism	5/170	59/8866	0.00530678980050328	0.00530678980050328	0.0234083961124957	LAP3/GPX8/GSTO1/PRDX6/GSTK1	5
hsa05418	Fluid shear stress and atherosclerosis	8/170	141/8866	0.00566017408702593	0.00566017408702593	0.0243865517580554	CCL2/VCAM1/HSP90AB1/HSP90B1/GSTO1/CALM3/CAV1/RHOA	8
hsa04610	Complement and coagulation cascades	6/170	88/8866	0.00674534894473734	0.00674534894473734	0.0284014692409993	CFB/CLU/CFI/C1R/PLAU/C1S	6
hsa01200	Carbon metabolism	7/170	117/8866	0.00714539553743768	0.00714539553743768	0.0294173009260592	PGAM1/PGLS/GAPDH/PKM/ENO1/PGK1/TALDO1	7
hsa04668	TNF signaling pathway	7/170	119/8866	0.00781897599622428	0.00781897599622428	0.0314906127079055	MMP3/CCL2/VCAM1/IRF1/VEGFC/CSF1/CEBPB	7
hsa05417	Lipid and atherosclerosis	10/170	216/8866	0.00858610608836623	0.00858610608836623	0.0338444495308501	MMP3/CCL2/VCAM1/HSP90AB1/HSPD1/HSP90B1/HSPA1A/HSPA5/CALM3/RHOA	10
hsa04658	Th1 and Th2 cell differentiation	6/170	93/8866	0.00877564851886072	0.00877564851886072	0.0338709241078835	STAT1/HLA-DRB1/HLA-DRB5/HLA-DMA/HLA-DPB1/HLA-DRA	6
hsa04614	Renin-angiotensin system	3/170	23/8866	0.00925237011284612	0.00925237011284612	0.0349821082676889	CTSA/PRCP/ATP6AP2	3
hsa04218	Cellular senescence	8/170	157/8866	0.0105686554097868	0.0105686554097868	0.039159649518368	HLA-C/HLA-B/HLA-A/HLA-F/HLA-E/SLC25A5/CALM3/MAP2K2	8
hsa05230	Central carbon metabolism in cancer	5/170	71/8866	0.011491806214066	0.011491806214066	0.041745260963377	LDHB/LDHA/PGAM1/PKM/MAP2K2	5
hsa04640	Hematopoietic cell lineage	6/170	100/8866	0.0123071405931786	0.0123071405931786	0.0438473025182072	HLA-DRB1/HLA-DRB5/CSF1/HLA-DMA/HLA-DPB1/HLA-DRA	6
hsa04918	Thyroid hormone synthesis	5/170	75/8866	0.0143350260524685	0.0143350260524685	0.0501085319808233	HSP90B1/CANX/PDIA4/HSPA5/GPX8	5
hsa00190	Oxidative phosphorylation	7/170	138/8866	0.0167507409631574	0.0167507409631574	0.0574684290353936	NDUFA4L2/ATP5F1A/ATP6V0C/PPA1/COX7A2L/NDUFA4/ATP6V0B	7
hsa04915	Estrogen signaling pathway	7/170	139/8866	0.017363374526863	0.017363374526863	0.058280746396055	HSP90AB1/HSP90B1/CTSD/HSPA1A/CALM3/SHC1/MAP2K2	7
hsa04721	Synaptic vesicle cycle	5/170	79/8866	0.0176166801606257	0.0176166801606257	0.058280746396055	AP2S1/NAPA/ATP6V0C/AP2M1/ATP6V0B	5
hsa05017	Spinocerebellar ataxia	7/170	144/8866	0.0206655326009423	0.0206655326009423	0.0660096867108138	PSMC3/PSMA2/PSMB1/PSMB5/SLC25A5/PSMD2/PSMC1	7
hsa05322	Systemic lupus erythematosus	7/170	144/8866	0.0206655326009423	0.0206655326009423	0.0660096867108138	HLA-DRB1/HLA-DRB5/HLA-DMA/HLA-DPB1/C1R/HLA-DRA/C1S	7
hsa05134	Legionellosis	4/170	56/8866	0.0221237159252302	0.0221237159252302	0.0694696521470207	HSPD1/HSPA1A/EEF1G/EEF1A1	4
hsa05014	Amyotrophic lateral sclerosis	13/170	371/8866	0.0259420679152695	0.0259420679152695	0.0801018237383759	NDUFA4L2/ATP5F1A/TUBB2A/PSMC3/PSMA2/COX7A2L/PSMB1/PSMB5/HSPA5/GPX8/PSMD2/NDUFA4/PSMC1	13
hsa03250	Viral life cycle - HIV-1	4/170	64/8866	0.0340565874406887	0.0340565874406887	0.10343329403902	BST2/MAP1A/RAN/PPIA	4
hsa04657	IL-17 signaling pathway	5/170	95/8866	0.0355730147757071	0.0355730147757071	0.106296275051349	MMP3/CCL2/HSP90AB1/HSP90B1/CEBPB	5
hsa05171	Coronavirus disease - COVID-19	9/170	238/8866	0.0394451871891856	0.0394451871891856	0.115377443048964	MMP3/CCL2/CFB/STAT1/ISG15/C1R/RPLP0/RPS2/C1S	9
hsa05215	Prostate cancer	5/170	98/8866	0.0398576621441877	0.0398576621441877	0.115377443048964	MMP3/HSP90AB1/HSP90B1/PLAU/MAP2K2	5
hsa04510	Focal adhesion	8/170	203/8866	0.0414138812082804	0.0414138812082804	0.116021611346684	VEGFC/FN1/FLNB/ITGB1/CAV1/SHC1/RHOA/VEGFB	8
hsa05130	Pathogenic Escherichia coli infection	8/170	203/8866	0.0414138812082804	0.0414138812082804	0.116021611346684	TUBB2A/ARPC1B/NCL/ITGB1/GAPDH/BRK1/RHOA/TMED10	8
hsa05205	Proteoglycans in cancer	8/170	204/8866	0.0424284465025413	0.0424284465025413	0.116021611346684	CD63/FN1/PLAU/ITGB1/CAV1/MAP2K2/RHOA/TIMP3	8
hsa05203	Viral carcinogenesis	8/170	205/8866	0.0434594133255095	0.0434594133255095	0.116021611346684	HLA-C/HLA-B/HLA-A/HLA-F/HLA-E/PKM/RHOA/PSMC1	8
hsa05415	Diabetic cardiomyopathy	8/170	205/8866	0.0434594133255095	0.0434594133255095	0.116021611346684	NDUFA4L2/CTSD/ATP5F1A/COX7A2L/GAPDH/SLC25A5/COL3A1/NDUFA4	8
hsa04650	Natural killer cell mediated cytotoxicity	6/170	134/8866	0.0438377111054232	0.0438377111054232	0.116021611346684	HLA-C/HLA-B/HLA-A/HLA-E/SHC1/MAP2K2	6
hsa04917	Prolactin signaling pathway	4/170	71/8866	0.0470508687410211	0.0470508687410211	0.122771725699329	STAT1/IRF1/SHC1/MAP2K2	4
hsa00513	Various types of N-glycan biosynthesis	3/170	43/8866	0.0488798053344761	0.0488798053344761	0.125255153086022	RPN2/OSTC/RPN1	3
hsa05135	Yersinia infection	6/170	138/8866	0.0493548003779295	0.0493548003779295	0.125255153086022	CCL2/FN1/ARPC1B/ITGB1/MAP2K2/RHOA	6
