# Supplementary material for: Integrated Bulk and Single-Cell Transcriptomic Analysis Identifies a Reproducible SASP-Related Three-Gene Panel and Prioritizes CFB as a Fibroblast-Associated Marker in Rheumatoid Arthritis
Source: Genes (Basel). 2026 Jun 26;17(7):736. doi: 10.3390/genes17070736 (PMC13409691; doi:10.3390/genes17070736)
Supplement: Supplementary file 1 [file genes-17-00736-s001.zip › Table S2.xlsx]

## Sheet: SASP_cor0.1_p0.05_padj
Table S2 The list of SASP-positive-related genes
Gene	Correlation	Pvalue	Padj	Significant
LMNB2	0.100654733778675	1.91171129634676e-58	2.72435512266838e-58	< 0.05
ACTB	0.323820166484685	0	0	< 0.05
ACVRL1	0.197055555038155	9.95078235938433e-222	2.42254165773107e-221	< 0.05
ADAM17	0.277888937380957	0	0	< 0.05
AGT	0.104365621553565	1.01454470668933e-62	1.46625012380189e-62	< 0.05
AKT1	0.178744928372879	3.62618410933849e-182	7.60568872163816e-182	< 0.05
ALK	0.114241507328818	7.27972375968294e-75	1.10684275751313e-74	< 0.05
ANXA1	0.350861691171307	0	0	< 0.05
ANXA2	0.506051086734471	0	0	< 0.05
ANXA5	0.521540733087137	0	0	< 0.05
APOE	0.452299225732098	0	0	< 0.05
APOL1	0.293364160203212	0	0	< 0.05
APP	0.461042579259312	0	0	< 0.05
AQP1	0.269375181657483	0	0	< 0.05
AR	0.184398074066043	6.10033570774985e-194	1.33424454784475e-193	< 0.05
ARID1A	0.108133100511186	3.20031850164131e-67	4.6915063339473e-67	< 0.05
ASAH1	0.369114750744033	0	0	< 0.05
ATF3	0.404520294971783	0	0	< 0.05
ATP6V0A2	0.109577283136193	5.45473601894729e-69	8.05410480775972e-69	< 0.05
ATR	0.12335688709995	4.55734324800068e-87	7.25273691996996e-87	< 0.05
BAX	0.204370961262913	1.07292728250636e-238	2.81299524708398e-238	< 0.05
BRCA1	0.112910008904238	3.66955930802552e-73	5.51782998890601e-73	< 0.05
CALR	0.334529701663989	0	0	< 0.05
CASP3	0.166349323388665	1.03841160702277e-157	2.02243022510625e-157	< 0.05
CAT	0.246717220668138	0	0	< 0.05
CAV1	0.329329944525018	0	0	< 0.05
CCL2	0.300171890701149	0	0	< 0.05
CCL8	0.102151623545083	3.76531660550315e-60	5.38466605472304e-60	< 0.05
CCN2	0.385390732811755	0	0	< 0.05
CCND1	0.291507214772676	0	0	< 0.05
CD36	0.188155269881456	5.53843014763888e-202	1.25150161899685e-201	< 0.05
CDC42	0.151232871324242	2.20040785948784e-130	4.12828814004828e-130	< 0.05
CDK4	0.204243025233057	2.15308421552157e-238	5.6089900901167e-238	< 0.05
CDK5	0.104141187600468	1.8590517173754e-62	2.67729631129062e-62	< 0.05
CDKL5	0.193367215959672	1.99335621051453e-213	4.65875822914539e-213	< 0.05
CDKN1A	0.254414162797609	0	0	< 0.05
CDKN1C	0.223512078952113	2.74288398179809e-286	8.43488382372494e-286	< 0.05
CDKN2B	0.12009711817853	1.35791452482687e-82	2.11173779716422e-82	< 0.05
CDKN2C	0.154196778458838	1.5823229651885e-135	2.99615783686155e-135	< 0.05
CEBPB	0.472650520958272	0	0	< 0.05
CFB	0.387852637197477	0	0	< 0.05
CFH	0.398831675088944	0	0	< 0.05
CFL1	0.213637942715252	3.72324668223733e-261	1.05750548127435e-260	< 0.05
CHEK2	0.181401597408418	1.18830556759572e-187	2.5313384226388e-187	< 0.05
CKB	0.106819881116739	1.23746801005234e-65	1.80115450573455e-65	< 0.05
CLU	0.349841677609649	0	0	< 0.05
COL1A1	0.408846092986846	0	0	< 0.05
COL6A3	0.419225461748677	0	0	< 0.05
COMP	0.259609271095609	0	0	< 0.05
CSF1	0.28043424858921	0	0	< 0.05
CSNK2A1	0.18359726722783	2.99920561504348e-192	6.52486753485524e-192	< 0.05
CST3	0.618837926151282	0	0	< 0.05
CTCF	0.130405845022223	3.65532485580478e-97	6.02833816945224e-97	< 0.05
CTNNB1	0.233906621671074	4.20392466830935e-314	1.39789039784262e-313	< 0.05
CTSB	0.51678196681689	0	0	< 0.05
CTSD	0.480214548146704	0	0	< 0.05
CTSL	0.529010369909688	0	0	< 0.05
CXCL1	0.176911785491282	1.96646269545417e-178	4.08265605299876e-178	< 0.05
CXCL10	0.134827332488737	8.61860514917751e-104	1.45062119589037e-103	< 0.05
CXCL12	0.394815197558286	0	0	< 0.05
CXCL2	0.254360148881898	0	0	< 0.05
CXCL8	0.260570835043898	0	0	< 0.05
CXCL9	0.182271204286649	1.82369443613906e-189	3.92574223358356e-189	< 0.05
CYB561	0.136775150341317	8.77813066005337e-107	1.49593976665076e-106	< 0.05
CYP1B1	0.441381500095453	0	0	< 0.05
DICER1	0.237666059811747	0	0	< 0.05
DKC1	0.170237155264724	3.51246078991055e-165	7.00778762474837e-165	< 0.05
DNAJB4	0.213684090502435	2.85993763551263e-261	8.17982162884381e-261	< 0.05
DNMT1	0.141651950890833	1.80853751758735e-114	3.20212919780618e-114	< 0.05
EEF2	0.32525308235213	0	0	< 0.05
EGFR	0.373170043621082	0	0	< 0.05
EHMT2	0.11161942880468	1.56808771878381e-71	2.34068568241817e-71	< 0.05
EIF2AK4	0.276411889949741	0	0	< 0.05
ELN	0.264936976143453	0	0	< 0.05
ENG	0.392306220158856	0	0	< 0.05
EP300	0.117006928104954	1.82406074073292e-78	2.79416046052346e-78	< 0.05
ERCC1	0.193136787688211	6.4957718321681e-213	1.50952879508906e-212	< 0.05
ERCC8	0.185906406369859	3.78212207216919e-197	8.40699960607172e-197	< 0.05
ESR1	0.269172105483813	0	0	< 0.05
FCGR3A	0.334801986836598	0	0	< 0.05
FGF2	0.171525346558304	1.07159494169648e-167	2.15902626184167e-167	< 0.05
FGF7	0.280621022033935	0	0	< 0.05
FGR	0.24762440289624	0	0	< 0.05
FLT1	0.17015130525654	5.15877813269131e-165	1.02424284284988e-164	< 0.05
FN1	0.482959104110508	0	0	< 0.05
FOS	0.187280972763013	4.2681811186789e-200	9.59168174472345e-200	< 0.05
FOSL2	0.180829856855206	1.83031652895873e-186	3.87875368053949e-186	< 0.05
FTO	0.215862221653542	1.04271716421611e-266	3.00331915608725e-266	< 0.05
FZR1	0.110197374316004	9.33548118501285e-70	1.38341007415589e-69	< 0.05
G6PD	0.142299176819945	1.64547866916418e-115	2.92609032907892e-115	< 0.05
GAPDH	0.308406506664338	0	0	< 0.05
GJA1	0.352447446300603	0	0	< 0.05
GLB1	0.241529237999826	0	0	< 0.05
GSK3B	0.103373001376797	1.46285469010352e-61	2.0993248008854e-61	< 0.05
GSN	0.500294372869425	0	0	< 0.05
GUSB	0.291433841032307	0	0	< 0.05
H2AFY	0.320218269944408	0	0	< 0.05
HADHA	0.284562586031273	0	0	< 0.05
HADHB	0.256973060389643	0	0	< 0.05
HCK	0.266865241919127	0	0	< 0.05
HGF	0.23364891519164	2.1391051318121e-313	7.05559676542603e-313	< 0.05
HIF1A	0.304333693547127	0	0	< 0.05
HIRA	0.110614100732141	2.83433148291495e-70	4.21542391458987e-70	< 0.05
HK1	0.249140225936829	0	0	< 0.05
HMGA1	0.11803258767557	7.99963198990516e-80	1.23466018259291e-79	< 0.05
HMGA2	0.168172522024794	3.4327371674618e-161	6.71765311718601e-161	< 0.05
HMGB1	0.225190832381257	1.09855761032293e-290	3.45623125093907e-290	< 0.05
HMGB2	0.126837601074009	5.5661480631943e-92	9.06993847747598e-92	< 0.05
HMOX1	0.309783908804132	0	0	< 0.05
HNRNPA1	0.198271764589719	1.67232277016616e-224	4.09568870058659e-224	< 0.05
HRAS	0.118792663360616	7.74306944749646e-81	1.19958916819169e-80	< 0.05
HSPA4	0.169906702812026	1.54059459602955e-164	3.04397676220332e-164	< 0.05
HSPA5	0.311973046456648	0	0	< 0.05
HSPB1	0.39760815139257	0	0	< 0.05
HSPD1	0.13776104692918	2.58259881006249e-108	4.41959377956301e-108	< 0.05
ICAM1	0.249694996482403	0	0	< 0.05
IDH1	0.217275922826261	2.85885217485039e-270	8.29269886180006e-270	< 0.05
IFIT2	0.19275385297148	4.6107918828482e-212	1.06543157066944e-211	< 0.05
IFIT3	0.260617336205968	0	0	< 0.05
IFNAR1	0.235496448250805	1.7598519491736e-318	5.8998305625922e-318	< 0.05
IFNGR1	0.32613969855294	0	0	< 0.05
IGF1	0.286993673758717	0	0	< 0.05
IGFBP3	0.120992665473512	8.24004789852988e-84	1.29622291942259e-83	< 0.05
IGFBP5	0.319941333385213	0	0	< 0.05
IGFBP7	0.326320886406749	0	0	< 0.05
IKBKG	0.123108784421238	1.00823370996832e-86	1.59832398208157e-86	< 0.05
IL15	0.239023717063958	0	0	< 0.05
IL18	0.246131256930659	0	0	< 0.05
IL1B	0.206971709943646	6.86705849973747e-245	1.81201737186621e-244	< 0.05
IL1R1	0.365938631548227	0	0	< 0.05
IL6	0.11311050889328	2.03962280342474e-73	3.07824991365579e-73	< 0.05
ILK	0.263089112513473	0	0	< 0.05
IRAK1	0.186724157835265	6.71466734260456e-199	1.50070980498648e-198	< 0.05
IRF1	0.120385303385853	5.5242487888797e-83	8.62373188798396e-83	< 0.05
IRF3	0.140054782145419	6.38637336230446e-112	1.11625072871048e-111	< 0.05
IRF8	0.208379962984557	2.80155042839367e-248	7.58830546498683e-248	< 0.05
ISG15	0.203935670337961	1.14532299925756e-237	2.96479181453381e-237	< 0.05
ITGB1	0.210052725390801	2.44834067496254e-252	6.81204990516788e-252	< 0.05
ITGB3	0.16899145238123	9.10250212381895e-163	1.78986700415478e-162	< 0.05
JAK2	0.315289043273781	0	0	< 0.05
JUN	0.150835096151591	1.05882554305274e-129	1.97744131099804e-129	< 0.05
KLF4	0.46703978892642	0	0	< 0.05
KRAS	0.171910988425331	1.8751981797726e-168	3.79681215607422e-168	< 0.05
KRT10	0.203640350948514	5.69185802167776e-237	1.46413203199132e-236	< 0.05
LAMA4	0.400645081563515	0	0	< 0.05
LAMB2	0.33594258526479	0	0	< 0.05
LAMP1	0.425639334647625	0	0	< 0.05
LMNA	0.340079253423097	0	0	< 0.05
LRRK2	0.278494452765082	0	0	< 0.05
LYN	0.210294712082712	6.29251651095334e-253	1.76276661163008e-252	< 0.05
MAPK1	0.149571991719444	1.51028843087547e-127	2.76999088891511e-127	< 0.05
MAPK14	0.150077188307568	2.0878983017655e-128	3.8815927519186e-128	< 0.05
MAPK3	0.209826865874154	8.68814895280725e-252	2.38486773268333e-251	< 0.05
MAPK7	0.126582226644646	1.290621265627e-91	2.09469880016446e-91	< 0.05
MAPK8	0.126226679834786	4.15004277750604e-91	6.68254919685028e-91	< 0.05
MDM2	0.221825479979967	6.60068403879954e-282	1.98505865578604e-281	< 0.05
MET	0.20052328061549	1.09207937416347e-229	2.74024824560036e-229	< 0.05
MFN2	0.153056214443402	1.55179489181571e-133	2.9248115702886e-133	< 0.05
MIF	0.229948197125077	2.40595840714564e-303	7.68778897283254e-303	< 0.05
MITF	0.45451169498288	0	0	< 0.05
MMP1	0.128746404113877	9.80737096347265e-95	1.61092960805635e-94	< 0.05
MMP14	0.394047487835132	0	0	< 0.05
MMP2	0.477776018428803	0	0	< 0.05
MMP3	0.170544601496851	8.85221603324818e-166	1.77478252823456e-165	< 0.05
MMP9	0.174722227269463	5.01654825120074e-174	1.03103931394025e-173	< 0.05
MTOR	0.12431731805491	2.07514153636145e-88	3.31536284520248e-88	< 0.05
MVP	0.297718514437766	0	0	< 0.05
MX1	0.14783497064682	1.29043720871813e-124	2.3457280816254e-124	< 0.05
MYC	0.220931600678399	1.33920754713185e-279	3.99807216625493e-279	< 0.05
MYLK	0.15425772591368	1.23719959916565e-135	2.35355644678489e-135	< 0.05
NAMPT	0.35309888208288	0	0	< 0.05
NBN	0.197043363126318	1.06066286049297e-221	2.566929644625e-221	< 0.05
NDUFS2	0.2187533774511	5.08515682116184e-274	1.50712256511246e-273	< 0.05
NFE2L2	0.223834506907967	3.94863956766165e-287	1.22347998725274e-286	< 0.05
NINJ1	0.212992814551814	1.47797153910491e-259	4.16889903099248e-259	< 0.05
NLRP3	0.200949600653496	1.12032077458462e-230	2.82846417780933e-230	< 0.05
NOTCH3	0.137804232736966	2.21166036977645e-108	3.80071046738893e-108	< 0.05
NR1H2	0.172055626757143	9.74249145007545e-169	1.98242736471684e-168	< 0.05
NTRK2	0.193594796173008	6.19775442942056e-214	1.45682848369713e-213	< 0.05
OPA1	0.14287701885039	1.91733266653973e-116	3.42440637823035e-116	< 0.05
PARP1	0.146988663718132	3.35879311409767e-123	6.05174618355043e-123	< 0.05
PBX1	0.31319290529174	0	0	< 0.05
PCNA	0.134892595903433	6.85336706696636e-104	1.15827567371456e-103	< 0.05
PDGFA	0.140736853753469	5.25805057157726e-113	9.26958053351335e-113	< 0.05
PDGFB	0.20034534237681	2.82056385529745e-229	6.99157949585853e-229	< 0.05
PDGFRB	0.334140050437037	0	0	< 0.05
PFN1	0.138454683309466	2.12738394846256e-109	3.67130816422442e-109	< 0.05
PGR	0.136642115127152	1.40983482570897e-106	2.39262424777995e-106	< 0.05
PKM	0.383725624153064	0	0	< 0.05
PLA2R1	0.222323002937251	3.3958460101422e-283	1.02881556899864e-282	< 0.05
PLAU	0.363345259798306	0	0	< 0.05
PNRC1	0.126946324858225	3.8888853726215e-92	6.36221646960877e-92	< 0.05
PPARA	0.207715881983086	1.11897402098994e-246	2.97182061418756e-246	< 0.05
PPARG	0.371766790021485	0	0	< 0.05
PPARGC1A	0.142932701056909	1.55785377511617e-116	2.79457102641454e-116	< 0.05
PRDX1	0.407824087075835	0	0	< 0.05
PRKAA1	0.112675052502649	7.29330056807952e-73	1.09265931587711e-72	< 0.05
PRKACA	0.231088050169266	2.01598815323564e-306	6.5439615450268e-306	< 0.05
PRKCA	0.121196568227317	4.34065947671806e-84	6.85455492655477e-84	< 0.05
PRKCI	0.158878581341161	7.28173603669775e-144	1.39823006526262e-143	< 0.05
PRKD1	0.248728297225939	0	0	< 0.05
PRKDC	0.179953450551867	1.18908715666982e-184	2.50688993339154e-184	< 0.05
PRKG1	0.289998729184089	0	0	< 0.05
PRNP	0.29852842414572	0	0	< 0.05
PSAP	0.631155005639127	0	0	< 0.05
PSEN1	0.209977768268618	3.72814690631115e-252	1.03027843559545e-251	< 0.05
PTEN	0.175142054254617	7.24386633009752e-175	1.49633400455045e-174	< 0.05
PTGS2	0.207732610066075	1.01987933848226e-246	2.726344113982e-246	< 0.05
PTK2	0.312759448484776	0	0	< 0.05
PTPN1	0.130746874103679	1.14777027006075e-97	1.90055886823824e-97	< 0.05
PVR	0.148457866520834	1.15754951492973e-125	2.11356139109938e-125	< 0.05
RAC1	0.410556742418613	0	0	< 0.05
RAF1	0.114996553296162	7.72036046328315e-76	1.17821919010553e-75	< 0.05
RB1	0.11363225307341	4.40204934020433e-74	6.6682895560873e-74	< 0.05
RCAN1	0.316659610970271	0	0	< 0.05
RELA	0.133118204242944	3.34442015154375e-101	5.58313404890365e-101	< 0.05
RHOA	0.307675930047636	0	0	< 0.05
ROR2	0.322607574462543	0	0	< 0.05
RPS6KA2	0.196881640768788	2.47230636406388e-221	5.94807825236544e-221	< 0.05
RRM2B	0.178139100575338	6.28186902515108e-181	1.31085940371775e-180	< 0.05
RUNX2	0.10835975792328	1.69522551059168e-67	2.49405479795683e-67	< 0.05
SAT1	0.329604488227526	0	0	< 0.05
SCAMP4	0.13934624841427	8.43289280226258e-111	1.46768219409591e-110	< 0.05
SDHB	0.194510978370711	5.53692512556434e-216	1.31662928857896e-215	< 0.05
SERPINE1	0.257275082781893	0	0	< 0.05
SFRP4	0.202135488173549	1.93438407295131e-233	4.91405643377072e-233	< 0.05
SIRT1	0.134377204998886	4.17417026913924e-103	6.99686737736865e-103	< 0.05
SIX1	0.264678401780386	0	0	< 0.05
SLC25A13	0.228478074019031	2.11181216647958e-299	6.69559051232672e-299	< 0.05
SMARCA4	0.189156296161896	3.72794302973426e-204	8.5180374254822e-204	< 0.05
SMARCB1	0.131714502158763	4.21776261643438e-99	7.0124589842344e-99	< 0.05
SNCA	0.184994687952114	3.31080352685938e-195	7.31956022965128e-195	< 0.05
SOD1	0.232179831641923	2.19578339217995e-309	7.1846032592128e-309	< 0.05
SOD2	0.448031566648086	0	0	< 0.05
SP1	0.188985979636419	8.74732805329563e-204	1.98758731877662e-203	< 0.05
SPARC	0.448317444251355	0	0	< 0.05
SPINT2	0.149926913106085	3.76397228495253e-128	6.96590345948228e-128	< 0.05
SPP1	0.198363626286371	1.03040395782705e-224	2.53876637801966e-224	< 0.05
SPRY1	0.182920995237567	7.93353358025825e-191	1.71683345731514e-190	< 0.05
SQSTM1	0.162765499327242	5.51946986439944e-151	1.0698877604452e-150	< 0.05
SRC	0.189383940866584	1.19076648991791e-204	2.73608704705857e-204	< 0.05
STAT1	0.236651306149258	1.10670704668439e-321	3.74007693901824e-321	< 0.05
STAT3	0.12573597890864	2.06881243722102e-90	3.31821288950352e-90	< 0.05
STAT6	0.217321537133833	2.19198022893916e-270	6.40371366882941e-270	< 0.05
STUB1	0.217796409385219	1.37512615936806e-271	4.04623452648588e-271	< 0.05
TAP1	0.120684511866328	2.16630156599039e-83	3.39470245398494e-83	< 0.05
TAPBP	0.209645406347007	2.40095531399414e-251	6.54660482282403e-251	< 0.05
TCF7L2	0.4120965456041	0	0	< 0.05
TGFB2	0.260789673087529	0	0	< 0.05
TGFBR2	0.149852749531263	5.0333549244562e-128	9.27316290136299e-128	< 0.05
TGM2	0.184691900704815	1.45442746033133e-194	3.19817651223395e-194	< 0.05
TIMP1	0.428002545213219	0	0	< 0.05
TIMP2	0.547157001792746	0	0	< 0.05
TKT	0.284030696035095	0	0	< 0.05
TLR2	0.353790760790795	0	0	< 0.05
TLR4	0.289755478721124	0	0	< 0.05
TNFAIP2	0.446378246192094	0	0	< 0.05
TNFRSF10B	0.181699545885545	2.84745722681122e-188	6.09743458516119e-188	< 0.05
TNFRSF12A	0.224074944825846	9.28680502469872e-288	2.89946813366548e-287	< 0.05
TNFSF13B	0.342341720568673	0	0	< 0.05
TSC1	0.159180594090658	2.06755828933515e-144	3.98882707706639e-144	< 0.05
TSC2	0.147196143141733	1.51341127696184e-123	2.73887262069643e-123	< 0.05
TUBB3	0.231000326074975	3.4824236658202e-306	1.12150494434682e-305	< 0.05
TWIST1	0.257979412738323	0	0	< 0.05
UBB	0.140297707192264	2.62816316416041e-112	4.61338512507127e-112	< 0.05
UBC	0.12640634198373	2.30098774229544e-91	3.71977860315745e-91	< 0.05
UBE2D1	0.207852658273348	5.24132404580211e-247	1.41032995706123e-246	< 0.05
VCAM1	0.378184721115778	0	0	< 0.05
VCP	0.200394127637942	2.17467827701813e-229	5.42343545914888e-229	< 0.05
VEGFA	0.278170323876969	0	0	< 0.05
VEGFB	0.267525919298279	0	0	< 0.05
WRN	0.155370229807011	1.36205894193713e-137	2.60318741706675e-137	< 0.05
WWOX	0.173664459160247	6.43320633708499e-172	1.31559069593388e-171	< 0.05
XAF1	0.24824052968153	0	0	< 0.05
XRCC4	0.196672749378067	7.36784166536571e-221	1.76224984861671e-220	< 0.05
YAP1	0.335556341626794	0	0	< 0.05
YBX1	0.239265480396625	0	0	< 0.05
YWHAB	0.259173387350868	0	0	< 0.05
