# Supplementary material for: Integrated Bulk and Single-Cell Transcriptomic Analysis Identifies a Reproducible SASP-Related Three-Gene Panel and Prioritizes CFB as a Fibroblast-Associated Marker in Rheumatoid Arthritis
Source: Genes (Basel). 2026 Jun 26;17(7):736. doi: 10.3390/genes17070736 (PMC13409691; doi:10.3390/genes17070736)
Supplement: Supplementary file 1 [file genes-17-00736-s001.zip › Table S3.xlsx]

## Sheet: All_panel_combinations
Supplementary Table 3. Performance of all possible panels derived from the four reproducible genes (RCAN1, IRF1, CFB and TIMP1).
rank_by_external_auc_then_cv	panel_name	genes	n_genes	cv_auc_gse89408	external_auc_gse77298	external_ci_low	external_ci_high	ties_best_external_auc	ties_best_cv_auc	final_panel_retained	selection_note
1	RCAN1/IRF1/CFB	RCAN1, IRF1, CFB	3	0.960761	0.964286	0.866071	1	TRUE	TRUE	TRUE	Retained final panel; tied for the highest external AUC and had the highest discovery CV AUC.
2	RCAN1/IRF1/CFB/TIMP1	RCAN1, IRF1, CFB, TIMP1	4	0.960291	0.964286	0.866071	1	TRUE	FALSE	FALSE	Included TIMP1 but did not improve external AUC or 95% CI relative to the retained 3-gene panel.
3	IRF1/TIMP1	IRF1, TIMP1	2	0.886043	0.964286	0.866071	1	TRUE	FALSE	FALSE	Tied for the highest external AUC but not retained because the discovery cross-validated AUC was substantially lower than that of RCAN1/IRF1/CFB.
4	RCAN1/IRF1/TIMP1	RCAN1, IRF1, TIMP1	3	0.958412	0.955357	0.838462	1	FALSE	FALSE	FALSE
5	RCAN1/IRF1	RCAN1, IRF1	2	0.957237	0.955357	0.838462	1	FALSE	FALSE	FALSE
6	IRF1/CFB/TIMP1	IRF1, CFB, TIMP1	3	0.888863	0.955357	0.85	1	FALSE	FALSE	FALSE
7	RCAN1/CFB/TIMP1	RCAN1, CFB, TIMP1	3	0.936325	0.9375	0.8	1	FALSE	FALSE	FALSE
8	RCAN1/TIMP1	RCAN1, TIMP1	2	0.938675	0.928571	0.777778	1	FALSE	FALSE	FALSE
9	TIMP1	TIMP1	1	0.832707	0.928571	0.791667	1	FALSE	FALSE	FALSE
10	CFB/TIMP1	CFB, TIMP1	2	0.867951	0.919643	0.785714	1	FALSE	FALSE	FALSE
11	IRF1/CFB	IRF1, CFB	2	0.886748	0.866071	0.7	0.991667	FALSE	FALSE	FALSE
12	RCAN1/CFB	RCAN1, CFB	2	0.936795	0.848214	0.676471	0.982202	FALSE	FALSE	FALSE
13	CFB	CFB	1	0.866424	0.848214	0.669103	0.976941	FALSE	FALSE	FALSE
14	IRF1	IRF1	1	0.880404	0.830357	0.646154	0.970588	FALSE	FALSE	FALSE
15	RCAN1	RCAN1	1	0.936795	0.794643	0.588189	0.962229	FALSE	FALSE	FALSE

## Sheet: Notes
Methodological note
Each panel was evaluated by 5-fold stratified cross-validation logistic regression in GSE89408 and independent external evaluation in GSE77298 after within-dataset z-score standardization.
External AUC 95% confidence intervals were estimated by bootstrap resampling stratified by RA/control status (n=2000).
The retained final panel was RCAN1/IRF1/CFB because it tied for the highest external AUC while achieving the highest cross-validated AUC among all combinations.
