# Supplementary material for: Integrated Bulk and Single-Cell Transcriptomic Analysis Identifies a Reproducible SASP-Related Three-Gene Panel and Prioritizes CFB as a Fibroblast-Associated Marker in Rheumatoid Arthritis
Source: Genes (Basel). 2026 Jun 26;17(7):736. doi: 10.3390/genes17070736 (PMC13409691; doi:10.3390/genes17070736)
Supplement: Supplementary file 1 [file genes-17-00736-s001.zip › Table S4.xlsx]

## Sheet: Gene_reproducibility
Supplementary Table 4. Cross-cohort candidate-gene reproducibility summary.
Gene	Discovery dataset	RA mean in GSE89408	Control mean in GSE89408	P value in GSE89408	P value in GSE77298	Reproducible across cohorts	RA mean in GSE77298	Control mean in GSE77298	Direction in GSE77298	External reproducibility reason
RCAN1	GSE89408	10.7225	8.72776	1.29894e-13	0.0272642	TRUE	1246.17	426.1	RA > control	Significant in both cohorts with consistent direction
GAPDH	GSE89408	14.2625	12.814	2.86995e-12	0.624351	FALSE	3986.15	4569.54	RA < control	Not significant in the external validation cohort
IRF1	GSE89408	10.7216	8.80965	7.02036e-11	0.0119923	TRUE	217.069	92.0143	RA > control	Significant in both cohorts with consistent direction
PRDX1	GSE89408	12.3483	10.405	1.39923e-13	0.277618	FALSE	2462.92	1946.33	RA > control	Not significant in the external validation cohort
PLAU	GSE89408	11.0984	9.41525	5.01982e-08	0.0886942	FALSE	970.206	545.243	RA > control	Not significant in the external validation cohort
CFB	GSE89408	11.8272	9.55134	3.95587e-10	0.00757066	TRUE	588.225	144.1	RA > control	Significant in both cohorts with consistent direction
TIMP1	GSE89408	13.0218	11.1967	1.01109e-08	0.00053843	TRUE	4164.14	649.157	RA > control	Significant in both cohorts with consistent direction
UBB	GSE89408	13.0773	11.6799	6.44314e-12	0.34112	FALSE	9193.53	10127.5	RA < control	Not significant in the external validation cohort

## Sheet: Model_performance
Supplementary Table 4. Cross-cohort model-performance summary.
Panel	Genes	Discovery CV AUC (GSE89408)	External AUC (GSE77298)	External 95% CI lower	External 95% CI upper
8-gene candidate set	RCAN1, GAPDH, IRF1, PRDX1, PLAU, CFB, TIMP1, UBB	0.951363	0.821429	0.630603	0.973684
4-gene panel	RCAN1, IRF1, CFB, TIMP1	0.960291	0.964286	0.866071	1
3-gene panel	RCAN1, IRF1, CFB	0.960761	0.964286	0.866071	1
