# Supplementary material for: Integrated Bulk and Single-Cell Transcriptomic Analysis Identifies a Reproducible SASP-Related Three-Gene Panel and Prioritizes CFB as a Fibroblast-Associated Marker in Rheumatoid Arthritis
Source: Genes (Basel). 2026 Jun 26;17(7):736. doi: 10.3390/genes17070736 (PMC13409691; doi:10.3390/genes17070736)
Supplement: Supplementary file 1 [file genes-17-00736-s001.zip › Table S5.xlsx]

## Sheet: CFB
Supplementary Table 5 The lists of KEGG pathways enriched for biomarkers through GSEA
ID	Description	setSize	enrichmentScore	NES	pvalue	p.adjust	qvalue	rank	leading_edge	core_enrichment
KEGG_SYSTEMIC_LUPUS_ERYTHEMATOSUS	KEGG_SYSTEMIC_LUPUS_ERYTHEMATOSUS	88	0.694847472402975	1.98899485475618	6.27784075283223e-18	9.91898838947492e-16	3.56845684897832e-16	2771	tags=65%, list=14%, signal=56%	715/717/942/716/2214/6737/3586/2213/9555/9103/6628/3015/8341/3014/8354/8336/85236/8340/8344/3013/3018/8348/8332/8359/8968/8346/8335/8342/8351/8345/85235/8970/8358/8331/8294/8329/8361/8352/8969/8343/3017/6632/8347/3020/8356/8368/8355/6741/8350/2215/8363/8362/3012/8357/8339/8330/55506
KEGG_LYSOSOME	KEGG_LYSOSOME	69	0.719470185510659	2.02807271667061	6.25877277489019e-16	4.94443049216325e-14	1.77880910444248e-14	2545	tags=72%, list=13%, signal=63%	968/53/1512/1520/3074/411/2717/4668/533/4758/1075/5476/5538/2629/2799/967/2760/3073/10577/1174/5660/1211/9114/5641/4126/950/1200/2581/23659/1513/79158/2990/51606/3920/27074/8905/23062/9583/8546/130340/10717/164/6609/26503/26985/9741/51172/535/1203/1521
KEGG_TOLL_LIKE_RECEPTOR_SIGNALING_PATHWAY	KEGG_TOLL_LIKE_RECEPTOR_SIGNALING_PATHWAY	51	0.696280754226806	1.92285477251786	9.11503084328388e-11	2.88034974647771e-09	1.03623508534175e-09	4674	tags=82%, list=24%, signal=63%	942/51284/51311/4790/6348/23643/4615/5294/4792/6351/1513/29110/5879/3627/1147/7100/3454/3663/3455/3576/6696/7099/3593/4283/23533/6373/8737/6885/5594/3569/5293/6352/5291/114609/8503/3551/23118/5601/1432/5599/7189/3592
KEGG_CELL_CYCLE	KEGG_CELL_CYCLE	63	0.663483270398853	1.86181434831752	7.16531273842673e-11	2.88034974647771e-09	1.03623508534175e-09	4550	tags=81%, list=23%, signal=62%	990/1111/5111/4998/7272/10926/9232/9133/1017/891/23594/983/3065/701/4173/7533/5925/4085/8318/4175/4174/993/1019/246184/9184/1021/51434/896/8243/5933/51529/25847/1869/1022/5591/10971/996/10393/6502/7534/5001/5885/85417/1032/9126/5347/894/1029/7532/23595/1875
KEGG_CHEMOKINE_SIGNALING_PATHWAY	KEGG_CHEMOKINE_SIGNALING_PATHWAY	100	0.594465636227316	1.71209864973351	8.53011484448024e-11	2.88034974647771e-09	1.03623508534175e-09	3741	tags=55%, list=19%, signal=45%	1230/58191/2919/4067/6773/2921/3055/2920/4790/6348/6362/5613/1234/6372/5294/4792/409/2790/6774/6351/2829/2771/653361/2773/5879/3627/9560/2185/1147/7852/6364/387/3576/9844/6464/4283/23533/6373/5579/3845/5330/729230/5594/7074/5293/5880/4793/6352/5291/8503/414062/10563/6375/3551/10663
KEGG_PROTEASOME	KEGG_PROTEASOME	25	0.808583899719472	2.07955121019218	3.26523511924702e-10	8.59845248068381e-09	3.09338063928665e-09	2697	tags=92%, list=14%, signal=80%	5699/5686/5691/5690/5685/5687/10213/5694/5701/5713/5682/5692/5707/5719/5684/5708/10197/5683/5709/5695/5710/5702/23198
KEGG_SPLICEOSOME	KEGG_SPLICEOSOME	62	0.628103677754587	1.76055169341283	5.04467285472318e-09	1.13865473006609e-07	4.09642607751957e-08	6280	tags=89%, list=32%, signal=61%	6628/3312/9343/3183/10189/9410/84321/8683/9128/6631/56259/1659/6637/8896/57819/83443/6629/6434/1655/6632/4116/9716/55119/55696/22827/10946/6636/51729/10569/9879/57187/6627/7307/10450/3192/51340/4670/6635/9984/10465/3305/23658/29896/988/10992/11017/58517/5093/51691/10285/27339/3303/151903/220988/84950
KEGG_LEISHMANIA_INFECTION	KEGG_LEISHMANIA_INFECTION	32	0.720711163561685	1.91321348272915	2.6349165422524e-08	5.20396017094848e-07	1.87217754317933e-07	4674	tags=88%, list=24%, signal=67%	2214/3586/4790/5777/3460/3689/9103/4615/3684/4792/653361/4689/3459/7099/3593/5579/2002/2215/6885/5594/1378/65108/4793/4843/23118/1432/7189/3592
KEGG_NATURAL_KILLER_CELL_MEDIATED_CYTOTOXICITY	KEGG_NATURAL_KILLER_CELL_MEDIATED_CYTOTOXICITY	56	0.625532086704247	1.74134616800166	5.4007213137428e-08	7.90802413861892e-07	2.84499202855044e-07	4504	tags=70%, list=23%, signal=54%	3383/3105/2214/6850/637/5777/3460/3689/5294/8795/1437/5879/2185/3454/8797/3455/3459/6464/23533/3135/5579/3845/259197/2215/5594/5336/5293/5880/5530/8793/5291/8503/4775/919/369/3932/5533/3683/5551
KEGG_NEUROTROPHIN_SIGNALING_PATHWAY	KEGG_NEUROTROPHIN_SIGNALING_PATHWAY	67	0.60514682969522	1.70388386861744	4.72192602845678e-08	7.90802413861892e-07	2.84499202855044e-07	4449	tags=63%, list=23%, signal=49%	4794/4790/8767/397/5294/4792/7533/5663/10019/581/5879/11108/387/6464/23533/9500/3845/4217/6197/10971/5594/3656/5336/4214/8986/5293/4793/7534/2889/5291/8503/805/3551/808/5601/27018/1432/10782/10603/5599/7532/7189
KEGG_CYTOKINE_CYTOKINE_RECEPTOR_INTERACTION	KEGG_CYTOKINE_CYTOKINE_RECEPTOR_INTERACTION	141	0.515048375337688	1.50555413928001	5.50558642562077e-08	7.90802413861892e-07	2.84499202855044e-07	6118	tags=57%, list=31%, signal=40%	1230/58191/9966/944/2919/29949/2921/3586/3588/1438/2920/3600/80301/6348/6362/3574/84957/8741/3460/1234/6372/3587/8795/1439/6351/2829/3566/9180/8600/50615/1437/3627/9560/7852/6364/3454/8797/3575/3455/3459/3576/3593/4283/7132/6373/5618/23765/3597/5156/729230/3624/4055/3569/149233/3570/8793/51561/6352/414062/10563/6375/10663/56832/3595/3560/3082/55504/3592/1232/1270/4233/3563/6368/7048/6387/64109/68…
KEGG_NOD_LIKE_RECEPTOR_SIGNALING_PATHWAY	KEGG_NOD_LIKE_RECEPTOR_SIGNALING_PATHWAY	38	0.660848561432985	1.78318722045091	7.96084875960145e-07	1.04817842001419e-05	3.77092835981121e-06	4449	tags=76%, list=23%, signal=59%	2919/7128/2920/4790/8767/29108/7184/4792/4671/1147/84674/3576/331/257397/22900/6885/5594/3569/3326/4793/6352/55914/64170/3551/23118/5601/1432/5599/7189
KEGG_OXIDATIVE_PHOSPHORYLATION	KEGG_OXIDATIVE_PHOSPHORYLATION	65	0.581232672479952	1.63429108514801	1.08665887360595e-06	1.32070847715185e-05	4.75138292912723e-06	5476	tags=62%, list=28%, signal=45%	533/9114/9296/5464/51606/9550/4704/529/7384/1352/4706/64077/4702/535/7386/498/1340/4694/1355/1349/4714/4700/56901/1327/27068/4717/1337/4710/1347/7385/518/7388/10632/10975/539/522/90423/4698/4697/245972
KEGG_UBIQUITIN_MEDIATED_PROTEOLYSIS	KEGG_UBIQUITIN_MEDIATED_PROTEOLYSIS	79	0.553001799543057	1.57127622691347	1.27489539061826e-06	1.43881051226917e-05	5.17626699950269e-06	7874	tags=89%, list=40%, signal=53%	140739/55236/867/55585/10055/7321/7319/11065/246184/7318/1643/51434/9040/8651/331/55120/92912/55284/9320/7428/26091/9354/51465/7323/51529/25847/672/7334/1642/83737/6921/9817/8945/996/10393/7324/4214/8450/1161/6502/7327/7326/26272/7317/7337/7325/25898/8452/7189/26259/10075/23759/8925/27339/89910/57154/54926/10277/9063/22954/5371/4281/7320/8916/6477/8924/10054/4734/7328/11059
KEGG_CYTOSOLIC_DNA_SENSING_PATHWAY	KEGG_CYTOSOLIC_DNA_SENSING_PATHWAY	22	0.740573379998484	1.8848618000761	1.69917434600158e-06	1.67793466667656e-05	6.03654043974246e-06	4256	tags=91%, list=22%, signal=71%	4790/29108/103/4792/6351/29110/3627/9560/1147/9533/51728/8737/55703/3569/11277/4793/6352/11128/3551/10621
KEGG_PROGESTERONE_MEDIATED_OOCYTE_MATURATION	KEGG_PROGESTERONE_MEDIATED_OOCYTE_MATURATION	48	0.611173506512339	1.67935225541436	1.65136955838125e-06	1.67793466667656e-05	6.03654043974246e-06	4415	tags=62%, list=22%, signal=49%	5613/9133/5294/1017/891/983/2771/4085/2773/993/246184/23533/51434/3845/51529/25847/6197/5594/996/10393/5293/3326/5291/85417/8503/5347/5601/369/1432/5599
KEGG_JAK_STAT_SIGNALING_PATHWAY	KEGG_JAK_STAT_SIGNALING_PATHWAY	84	0.548713649994963	1.56640532052672	1.97768746527125e-06	1.83808599713446e-05	6.6127011222692e-06	6107	tags=64%, list=31%, signal=45%	29949/6773/3586/3588/1438/3600/5777/3574/3460/5294/3587/6774/1439/3566/9180/867/161742/50615/1437/3454/3575/3455/3459/3593/23533/5618/8651/3597/896/122809/3569/149233/5293/8027/3570/51561/5291/8503/1154/6776/56832/3595/894/3560/3592/1270/3563/10251/64109/598/3598/3572/11009/9063
KEGG_APOPTOSIS	KEGG_APOPTOSIS	46	0.612444293374456	1.67253676058048	3.28793918863371e-06	2.86712500548566e-05	1.0314773504079e-05	5254	tags=72%, list=27%, signal=53%	4790/637/840/5613/4615/5294/4792/8795/1439/581/1147/8797/23533/54205/7132/331/8737/3656/9131/5293/5530/8793/1676/5291/317/8503/3551/5576/5533/11261/824/3563/1677
KEGG_B_CELL_RECEPTOR_SIGNALING_PATHWAY	KEGG_B_CELL_RECEPTOR_SIGNALING_PATHWAY	42	0.614790905787317	1.66920223905479	3.49450945262348e-06	2.86712500548566e-05	1.0314773504079e-05	3807	tags=64%, list=19%, signal=52%	4794/6850/4067/8519/695/4790/2213/5777/5294/4792/27071/5879/1147/23533/5579/3845/5594/5336/5293/5880/4793/5530/5291/8503/3551/84433/4775
KEGG_T_CELL_RECEPTOR_SIGNALING_PATHWAY	KEGG_T_CELL_RECEPTOR_SIGNALING_PATHWAY	56	0.583402571185788	1.62406669990218	3.62927215884261e-06	2.86712500548566e-05	1.0314773504079e-05	4364	tags=62%, list=22%, signal=49%	4794/3586/4790/920/5777/7006/5294/4792/4690/867/1437/1147/1019/387/23533/3845/6885/5594/5293/4793/5530/5291/10125/8503/916/915/917/3551/84433/4775/5601/919/1432/3932/5533
KEGG_HUNTINGTONS_DISEASE	KEGG_HUNTINGTONS_DISEASE	91	0.526430481385651	1.50928945394001	4.11316134507391e-06	3.09466425010323e-05	1.11333690543354e-05	6161	tags=63%, list=31%, signal=43%	1175/292/1211/3065/1173/2876/581/54205/5433/4704/7384/5437/4706/5978/51164/4702/5330/7386/498/7802/1340/7419/4694/1349/4714/4700/56901/1327/4717/1337/317/7417/10540/4710/1347/7019/83544/7385/518/7388/10975/5431/25942/539/2915/148327/522/4698/4697/6647/5435/5439/4899/5430/4724/4701/293
KEGG_VIBRIO_CHOLERAE_INFECTION	KEGG_VIBRIO_CHOLERAE_INFECTION	25	0.708137208081599	1.82121804374179	4.62012945951771e-06	3.20546223079044e-05	1.15319760468144e-05	2699	tags=68%, list=14%, signal=59%	533/5613/9114/60/9296/51606/9550/10945/71/529/11014/5579/375/11015/535/5336/23480
KEGG_PYRIMIDINE_METABOLISM	KEGG_PYRIMIDINE_METABOLISM	51	0.600335562383935	1.65789172576515	4.66617919672025e-06	3.20546223079044e-05	1.15319760468144e-05	5847	tags=80%, list=30%, signal=57%	4860/1890/7378/6241/30834/1633/3704/129607/10714/7296/9533/9583/54107/7298/5433/51728/5437/1503/7372/10201/50484/318/55703/87178/4907/1841/11128/5424/51727/7371/5431/29922/10621/955/1854/957/5435/5439/83549/51251/5430
KEGG_PURINE_METABOLISM	KEGG_PURINE_METABOLISM	83	0.539482702727771	1.53846139381831	7.29438803645544e-06	4.8021387906665e-05	1.7276182191605e-05	6532	tags=71%, list=33%, signal=48%	4860/5634/272/6241/2618/30834/1633/5315/3704/3251/471/5142/159/10714/11164/9533/9583/10606/54107/5471/5433/51728/5437/10201/50484/318/55703/5631/87178/4907/3614/204/132/11128/5148/53343/5424/8833/5431/29922/10621/955/3000/271/205/957/2987/5435/5150/107/5439/51251/56985/5430/3615/2984/27115/5422/58497
KEGG_ANTIGEN_PROCESSING_AND_PRESENTATION	KEGG_ANTIGEN_PROCESSING_AND_PRESENTATION	22	0.707238516316244	1.80001995609093	1.39358265324115e-05	8.48544429168946e-05	3.05272479514478e-05	4356	tags=86%, list=22%, signal=67%	5993/3105/2923/1520/567/3134/920/5641/6892/3312/821/4261/10197/3135/4802/3326/4800/8625/3305
KEGG_ALZHEIMERS_DISEASE	KEGG_ALZHEIMERS_DISEASE	88	0.521314109612323	1.49225711096689	1.39633893407548e-05	8.48544429168946e-05	3.05272479514478e-05	6173	tags=59%, list=31%, signal=41%	637/840/102/2597/6868/5663/22926/54205/4704/7384/7132/4706/3028/488/4702/5330/7386/498/1340/5594/5664/4694/1349/4714/4700/56901/1327/5530/351/4717/1337/317/805/4710/1347/7385/808/518/7388/10975/25825/5533/539/522/11261/824/4698/4697/2906/4724/4701/23621
KEGG_GLIOMA	KEGG_GLIOMA	30	0.648804043319682	1.70956586603851	2.27589725864291e-05	0.000128425631023421	4.62024255513975e-05	4260	tags=67%, list=22%, signal=52%	5294/5925/1019/6464/23533/1021/5579/3845/5156/1869/5594/5336/5293/5291/8503/805/7039/808/369/1029
KEGG_P53_SIGNALING_PATHWAY	KEGG_P53_SIGNALING_PATHWAY	38	0.622479557590503	1.67965500247197	2.22004772863684e-05	0.000128425631023421	4.62024255513975e-05	4324	tags=66%, list=22%, signal=51%	1111/637/9133/1017/891/983/6241/8795/51512/581/1019/51246/3732/54205/1643/1021/50484/896/8493/317/85417/894/9538/1029/25898
KEGG_PATHWAYS_IN_CANCER	KEGG_PATHWAYS_IN_CANCER	151	0.469479954431875	1.37650198111426	2.41552115631033e-05	0.000131604256102425	4.7345968218061e-05	6662	tags=59%, list=34%, signal=39%	1438/4790/637/7184/7170/5294/1017/4792/861/3065/5900/2535/2335/6774/5925/867/10342/5888/581/5879/6789/1147/1019/5898/6688/387/2255/3576/23533/54205/9618/1021/8031/5579/331/2113/3845/7428/5156/2956/8321/1869/4824/6921/8030/5594/5336/3569/3912/6502/5293/5880/3326/5291/4843/8503/5915/7188/405/3551/6776/7039/4436/5601/369/3082/1029/5599/7189/9915/5467/4233/11186/3914/2737/7048/1163/598/7976/4087/3673…
KEGG_FC_GAMMA_R_MEDIATED_PHAGOCYTOSIS	KEGG_FC_GAMMA_R_MEDIATED_PHAGOCYTOSIS	49	0.581689137574188	1.60055335551425	3.39564252191442e-05	0.000178837172820826	6.43384898889048e-05	4737	tags=59%, list=24%, signal=45%	2214/6850/4067/10094/3055/2213/10095/9103/5294/10093/653361/3984/5879/23533/5579/5594/5336/65108/5293/5880/4651/5291/8503/8394/3985/6198/10552/8611/5581
KEGG_RNA_DEGRADATION	KEGG_RNA_DEGRADATION	31	0.627872476279634	1.66172243930436	4.41030186369322e-05	0.0002247831272463	8.08680137994683e-05	7053	tags=94%, list=36%, signal=60%	10200/22803/219988/25904/57819/5393/64895/5073/57472/54512/4848/87178/22894/80349/84186/6499/23517/246175/10438/196513/23658/23016/1656/9337/51691/23644/2027/80153/11157
KEGG_RIG_I_LIKE_RECEPTOR_SIGNALING_PATHWAY	KEGG_RIG_I_LIKE_RECEPTOR_SIGNALING_PATHWAY	32	0.621368800936664	1.64949736843853	5.64065449021865e-05	0.000278507315454546	0.00010019583633941	4674	tags=72%, list=24%, signal=55%	64135/4790/4792/29110/3627/1147/3576/1654/3593/10010/64343/8737/6885/26007/4214/4793/3551/56832/5601/1432/5599/7189/3592
KEGG_PORPHYRIN_AND_CHLOROPHYLL_METABOLISM	KEGG_PORPHYRIN_AND_CHLOROPHYLL_METABOLISM	22	0.683809711325901	1.74039040317908	6.31123944076427e-05	0.000293287009306104	0.000105512981362623	2827	tags=50%, list=14%, signal=43%	3162/644/2990/2058/3145/3052/1371/1352/7390/124454/1355
KEGG_PANCREATIC_CANCER	KEGG_PANCREATIC_CANCER	38	0.607595197631751	1.63949209373312	6.14799583768157e-05	0.000293287009306104	0.000105512981362623	4415	tags=66%, list=22%, signal=51%	4790/5294/5900/6774/5925/5888/5879/1147/1019/5898/23533/1021/3845/1869/5594/5293/5880/5291/8503/3551/7039/5601/369/1029/5599
KEGG_NON_SMALL_CELL_LUNG_CANCER	KEGG_NON_SMALL_CELL_LUNG_CANCER	27	0.641344254439204	1.67044362880303	6.95151492854183e-05	0.000313811245345603	0.000112896783801882	4260	tags=67%, list=22%, signal=52%	5294/5925/6789/1019/23533/1021/5579/3845/1869/5594/5336/5293/5291/8503/5915/7039/369/1029
KEGG_PROSTATE_CANCER	KEGG_PROSTATE_CANCER	35	0.608764381606896	1.63233314439043	7.1632347424147e-05	0.000314386413694867	0.000113103706459179	4001	tags=57%, list=20%, signal=46%	4790/7184/5294/1017/4792/5925/1147/23533/3845/5156/1869/4824/5594/5293/3326/5291/8503/3551/7039/369
KEGG_PARKINSONS_DISEASE	KEGG_PARKINSONS_DISEASE	64	0.535460100859608	1.50431	7.84006243724012e-05	0.000334791855428092	0.00012044477143982	6161	tags=61%, list=31%, signal=42%	292/7318/54205/4704/7384/4706/7314/51465/4702/7386/498/1340/7419/4694/1349/4714/4700/56901/1327/4717/1337/317/7417/7327/7326/4710/1347/7317/7385/518/7388/10975/539/522/4698/4697/4724/4701/293
KEGG_GLUTATHIONE_METABOLISM	KEGG_GLUTATHIONE_METABOLISM	25	0.661919362475279	1.70235298002182	8.78638895925799e-05	0.000365328804095464	0.00013143074897505	2176	tags=44%, list=11%, signal=39%	51056/9446/51060/6241/5226/2876/2882/3418/290/6611/50484
KEGG_NUCLEOTIDE_EXCISION_REPAIR	KEGG_NUCLEOTIDE_EXCISION_REPAIR	25	0.661046037511183	1.70010692492895	9.46661642553075e-05	0.000383519332111246	0.000137974976242553	5944	tags=92%, list=30%, signal=64%	5111/5982/6119/10714/5984/2072/54107/1643/2966/2073/1642/1022/5985/8450/2071/1161/5424/5887/3978/2074/2067/29935/2068
KEGG_AMINO_SUGAR_AND_NUCLEOTIDE_SUGAR_METABOLISM	KEGG_AMINO_SUGAR_AND_NUCLEOTIDE_SUGAR_METABOLISM	24	0.660560228047787	1.69592595943017	0.000135444474351745	0.000535005673689391	0.000192473726710374	5433	tags=83%, list=28%, signal=60%	3074/3073/2762/55577/3098/7264/29926/6675/5238/9945/140838/2821/55907/29925/51706/2673/10020/8790/7360/1118
KEGG_AMINOACYL_TRNA_BIOSYNTHESIS	KEGG_AMINOACYL_TRNA_BIOSYNTHESIS	20	0.678150861636674	1.71113345014113	0.00015427404592845	0.000594519494065732	0.000213884428244834	4537	tags=85%, list=23%, signal=65%	8565/4141/6897/3735/2058/1615/23395/6301/123263/80222/124454/55699/54938/5859/57038/7407/118672
KEGG_OOCYTE_MEIOSIS	KEGG_OOCYTE_MEIOSIS	57	0.538587074592922	1.5009288268136	0.000257468283464926	0.00096857116160615	0.000348453315967569	4676	tags=56%, list=24%, signal=43%	9232/5613/9133/1017/891/983/7533/4085/246184/5501/151648/51434/8243/5527/51529/25847/6197/10971/5594/8945/996/10393/5530/7534/805/9126/5347/808/5533/5528/7532/5529
KEGG_GLYCOSPHINGOLIPID_BIOSYNTHESIS_GLOBO_SERIES	KEGG_GLYCOSPHINGOLIPID_BIOSYNTHESIS_GLOBO_SERIES	11	0.770218666574737	1.76282051981702	0.000316638651260985	0.00113702061134627	0.000409054716940029	483	tags=45%, list=2%, signal=44%	3074/2717/4668/3073/26301
KEGG_ENDOCYTOSIS	KEGG_ENDOCYTOSIS	88	0.490196135941491	1.4031821816048	0.000312150510348751	0.00113702061134627	0.000409054716940029	7950	tags=70%, list=40%, signal=42%	3105/1175/3134/1234/1211/3312/409/30844/84313/26286/1173/867/64744/9815/51510/7852/1601/3135/30011/5868/80230/5156/83737/51534/128866/27243/8027/9135/3949/2060/10193/8394/3560/116986/3305/7189/64145/55048/4233/22841/8411/84440/408/57154/3791/27183/51160/9744/3303/5869/5867/116985/5338/3304/84364/2149/6714/50855/4734/9146/11059/8396
KEGG_BASAL_TRANSCRIPTION_FACTORS	KEGG_BASAL_TRANSCRIPTION_FACTORS	19	0.668496157962531	1.67398743701394	0.000333375343317011	0.00117051787209084	0.000421105696821488	3665	tags=68%, list=19%, signal=56%	2960/6884/2963/6880/2966/2958/6873/27097/2969/2957/6877/6881/6882
KEGG_EPITHELIAL_CELL_SIGNALING_IN_HELICOBACTER_PYLORI_INFECTION	KEGG_EPITHELIAL_CELL_SIGNALING_IN_HELICOBACTER_PYLORI_INFECTION	39	0.573357194082652	1.5493670587973	0.00042607230160742	0.00146346573160809	0.000526496665601846	4938	tags=62%, list=25%, signal=46%	2919/533/4067/4790/9114/4792/102/9296/6868/51606/9550/5879/1147/3576/529/535/5336/6352/3551/5601/1432/5599/4233/90423
KEGG_LEUKOCYTE_TRANSENDOTHELIAL_MIGRATION	KEGG_LEUKOCYTE_TRANSENDOTHELIAL_MIGRATION	69	0.510545736543524	1.43914772251683	0.000444299823474529	0.0014936036618931	0.000537339092220035	5591	tags=54%, list=28%, signal=39%	3383/1536/3689/3684/5294/60/2771/653361/2773/4689/5879/4478/2185/7852/7294/387/23533/71/5579/5336/51208/1500/5293/5880/4267/5291/8503/11069/1432/6093/23562/3683/7070/1366/7410/6387/399
KEGG_CHRONIC_MYELOID_LEUKEMIA	KEGG_CHRONIC_MYELOID_LEUKEMIA	34	0.596741824376004	1.59293645770585	0.000462527351907379	0.00152248586669512	0.000547729758837686	4260	tags=65%, list=22%, signal=51%	4790/5294/4792/861/3065/5925/867/1147/1019/6464/23533/1021/3845/1869/5594/5293/5291/8503/3551/6776/369/1029
KEGG_REGULATION_OF_ACTIN_CYTOSKELETON	KEGG_REGULATION_OF_ACTIN_CYTOSKELETON	112	0.467651980395353	1.35540932554449	0.000554114181380259	0.0017867355236343	0.000642796257669903	4581	tags=45%, list=23%, signal=34%	5216/3071/10094/10095/3689/3684/5294/60/2335/10788/10093/8826/3984/5879/4478/23191/3696/79837/81624/7114/387/2255/5305/5501/23533/71/3678/3687/54434/3845/5156/5594/3682/1132/7074/55740/5293/5880/5291/8503/2768/8394/3985/369/10552/1133/6093/55845/3683/22808
KEGG_MAPK_SIGNALING_PATHWAY	KEGG_MAPK_SIGNALING_PATHWAY	123	0.459381064327439	1.33560624262039	0.000590749021584325	0.00186676690820647	0.000671588361380075	5492	tags=48%, list=28%, signal=35%	5971/4790/5613/3312/7867/1848/409/1616/11221/51347/5879/6789/1147/51701/93589/1845/2255/10746/1847/7132/5579/3845/4217/2002/5156/6197/5778/6885/5594/11072/9175/4214/8569/8986/5880/5530/10125/8649/2768/3551/23118/57551/5923/5601/1432/1386/3305/5533/5599/7189/4763/22808/1649/11261/8550/5536/785/7048/408
KEGG_SPHINGOLIPID_METABOLISM	KEGG_SPHINGOLIPID_METABOLISM	20	0.648173030309649	1.63549236074907	0.000613973339162862	0.0019021134821124	0.000684304650460156	2184	tags=55%, list=11%, signal=49%	2717/4758/2629/7357/8879/2581/10825/8560/6609/259230/64781
KEGG_SMALL_CELL_LUNG_CANCER	KEGG_SMALL_CELL_LUNG_CANCER	43	0.55039703099612	1.49596602727248	0.000637179177780438	0.00193604442479441	0.00069651165182477	6107	tags=70%, list=31%, signal=48%	4790/5294/1017/4792/2335/5925/1147/1019/23533/54205/9618/1021/331/1869/3912/6502/5293/5291/317/4843/8503/5915/7188/3551/7189/3914/1163/598/3673/9063
KEGG_COLORECTAL_CANCER	KEGG_COLORECTAL_CANCER	27	0.601316612054747	1.56618773232574	0.000692879420288694	0.00206556506425686	0.000743108017787279	4415	tags=67%, list=22%, signal=52%	5294/5900/581/5879/387/23533/54205/3845/2956/5594/5293/5880/5291/8503/4436/5601/369/5599
KEGG_VIRAL_MYOCARDITIS	KEGG_VIRAL_MYOCARDITIS	33	0.584989920932551	1.55839649497143	0.000892987677723624	0.00261281579778394	0.000939987029182762	4504	tags=52%, list=23%, signal=40%	3383/942/3105/637/3134/3689/60/5879/1604/54205/71/3135/1982/5880/1981/3683/5551
KEGG_N_GLYCAN_BIOSYNTHESIS	KEGG_N_GLYCAN_BIOSYNTHESIS	15	0.669286962698133	1.62501403755641	0.00109216021127717	0.0031374784251235	0.00112873973988454	1201	tags=60%, list=6%, signal=56%	6185/1798/2683/10195/3703/56052/4245/23193/201595
KEGG_FRUCTOSE_AND_MANNOSE_METABOLISM	KEGG_FRUCTOSE_AND_MANNOSE_METABOLISM	13	0.705297832253829	1.66894856023938	0.0011775738277556	0.00332244044259615	0.0011952817048647	1785	tags=69%, list=9%, signal=63%	7167/2762/5208/3098/7264/29926/5210/230/6652
KEGG_SELENOAMINO_ACID_METABOLISM	KEGG_SELENOAMINO_ACID_METABOLISM	15	0.656672956677729	1.59438750813718	0.00161489289224895	0.00442315961011958	0.00159127660857067	5108	tags=80%, list=26%, signal=59%	22928/4141/191/114049/51451/131965/23382/51540/9836/55798/10768/4143
KEGG_VASOPRESSIN_REGULATED_WATER_REABSORPTION	KEGG_VASOPRESSIN_REGULATED_WATER_REABSORPTION	22	0.617380868038923	1.57131979854146	0.00162369150244896	0.00442315961011958	0.00159127660857067	3449	tags=50%, list=18%, signal=41%	397/5613/4905/8655/84516/360/51143/5868/51164/1781/10540
KEGG_GLYCOSAMINOGLYCAN_DEGRADATION	KEGG_GLYCOSAMINOGLYCAN_DEGRADATION	15	0.650348701424396	1.57903235536037	0.00204501791448524	0.0054764886523503	0.00197022243322396	4421	tags=67%, list=22%, signal=52%	10855/3074/411/2799/3073/2990/9953/8692/4669/9955
KEGG_PROTEIN_EXPORT	KEGG_PROTEIN_EXPORT	10	0.75311794872585	1.70016487540916	0.00214782352566147	0.00565593528424187	0.0020347801822056	4102	tags=90%, list=21%, signal=71%	58477/6729/6731/6734/9789/23480/55176/6726/6727
KEGG_SNARE_INTERACTIONS_IN_VESICULAR_TRANSPORT	KEGG_SNARE_INTERACTIONS_IN_VESICULAR_TRANSPORT	18	0.631864452628244	1.5741761979751	0.00226098842509111	0.00585633067482616	0.00210687445996411	5812	tags=83%, list=30%, signal=59%	10652/8773/8676/6845/10282/6809/9527/9482/9570/143187/6804/116841/6616/8674/415117
KEGG_NICOTINATE_AND_NICOTINAMIDE_METABOLISM	KEGG_NICOTINATE_AND_NICOTINAMIDE_METABOLISM	10	0.744124779437996	1.67986278253289	0.00261220635561331	0.0066569129707565	0.00239489207475584	3364	tags=80%, list=17%, signal=66%	4860/4837/10135/683/64802/952/4907/23530
KEGG_ACUTE_MYELOID_LEUKEMIA	KEGG_ACUTE_MYELOID_LEUKEMIA	27	0.573580872275287	1.49394729439548	0.00272481408566235	0.00683366072277224	0.00245847887428182	4570	tags=63%, list=23%, signal=48%	4790/5294/861/6774/1147/6688/23533/3845/5594/5293/5291/8503/3551/6776/6198/369/5467
KEGG_DNA_REPLICATION	KEGG_DNA_REPLICATION	19	0.624914774849998	1.56485489085178	0.00289337495791587	0.0071430194273548	0.00256977381130686	5043	tags=79%, list=26%, signal=59%	5111/5982/6119/79621/4173/4175/4174/10714/5984/54107/5985/1763/5424/246243/3978
KEGG_PENTOSE_PHOSPHATE_PATHWAY	KEGG_PENTOSE_PHOSPHATE_PATHWAY	10	0.739170542820013	1.66867858609114	0.00323138577105166	0.00785475310501787	0.00282582723298445	2557	tags=70%, list=13%, signal=61%	5634/5226/51071/230/2821/729020/5631
KEGG_THYROID_CANCER	KEGG_THYROID_CANCER	11	0.706118448585175	1.61611259841691	0.00345996304733505	0.00828294184058997	0.00297987248095842	2594	tags=55%, list=13%, signal=47%	7170/10342/8031/3845/8030/5594
KEGG_INSULIN_SIGNALING_PATHWAY	KEGG_INSULIN_SIGNALING_PATHWAY	70	0.47472129588323	1.33946489793239	0.00353331985160324	0.00833230651572107	0.00299763192437667	6932	tags=56%, list=35%, signal=36%	5613/5294/867/3098/5261/5501/6464/23533/8651/3845/2002/122809/1977/5594/8569/5293/2889/5291/8503/5564/805/3551/808/5601/5576/6198/369/10603/5599/23433/2319/7248/5257/5562/2308/2997/6194/5834/31
KEGG_PATHOGENIC_ESCHERICHIA_COLI_INFECTION	KEGG_PATHOGENIC_ESCHERICHIA_COLI_INFECTION	24	0.592042696861071	1.52001367334078	0.00365893430992159	0.00850164148481781	0.00305855189993445	4217	tags=62%, list=21%, signal=49%	10094/10095/23643/60/4690/10093/7100/387/7099/71/10971/7534/4691/10552/6093
KEGG_TYPE_II_DIABETES_MELLITUS	KEGG_TYPE_II_DIABETES_MELLITUS	24	0.586617541297395	1.50608509913404	0.00391968990744555	0.00897552181704924	0.00322903516402838	4737	tags=58%, list=24%, signal=44%	5294/5315/3098/23533/8651/122809/5594/5293/5291/8503/3551/5601/5599/5581
KEGG_CARDIAC_MUSCLE_CONTRACTION	KEGG_CARDIAC_MUSCLE_CONTRACTION	40	0.526487948347474	1.42398986680976	0.00428010396482012	0.00966080609202256	0.00347557314436521	4059	tags=35%, list=21%, signal=28%	7170/93589/7384/488/7386/1340/1349/1327/1337/1347/7385/7388/10975/481
KEGG_MISMATCH_REPAIR	KEGG_MISMATCH_REPAIR	13	0.655093578231022	1.55015007024331	0.00521358638393296	0.0116020654741043	0.00417396093005752	5931	tags=92%, list=30%, signal=65%	5111/5982/6119/10714/5984/2956/5985/5395/5424/4436/3978/29935
KEGG_DRUG_METABOLISM_OTHER_ENZYMES	KEGG_DRUG_METABOLISM_OTHER_ENZYMES	20	0.583450106181843	1.47218126475083	0.00715874854542781	0.0157094759746888	0.00565164358849564	5934	tags=55%, list=30%, signal=38%	1890/7378/3704/2990/3251/7372/3614/8833/7371/83549/3615
KEGG_RNA_POLYMERASE	KEGG_RNA_POLYMERASE	14	0.635452023343109	1.52061414179329	0.00767030385983121	0.0166014795870319	0.0059725509506977	5847	tags=86%, list=30%, signal=60%	30834/9533/5433/51728/5437/55703/11128/5431/10621/5435/5439/5430
KEGG_ENDOMETRIAL_CANCER	KEGG_ENDOMETRIAL_CANCER	19	0.593436725312124	1.48603041468918	0.0083702323062404	0.0178715770862971	0.00642948143011353	4001	tags=53%, list=20%, signal=42%	5294/23533/3845/2002/5594/5293/5291/8503/3611/369
KEGG_TYPE_I_DIABETES_MELLITUS	KEGG_TYPE_I_DIABETES_MELLITUS	10	0.702897488132931	1.58679211185811	0.00930166009377022	0.0195954972642093	0.00704967922896269	4674	tags=80%, list=24%, signal=61%	942/3105/3134/3593/3135/3382/5551/3592
KEGG_HISTIDINE_METABOLISM	KEGG_HISTIDINE_METABOLISM	18	0.596021360036827	1.48487960440264	0.00973734899477088	0.0202434360680763	0.00728278179664304	5460	tags=67%, list=28%, signal=48%	3176/144193/114049/219/51451/220/131965/9836/55798/217/3034/223
KEGG_HOMOLOGOUS_RECOMBINATION	KEGG_HOMOLOGOUS_RECOMBINATION	14	0.622595633348706	1.48984925676696	0.0110117297602495	0.0225954974301224	0.00812895976833183	6566	tags=93%, list=33%, signal=62%	6119/5888/4683/10714/641/8438/10111/5424/7979/4361/29935/5893/8940
KEGG_PRION_DISEASES	KEGG_PRION_DISEASES	16	0.603640560176419	1.47723539709455	0.0125929571268907	0.0255088105903683	0.00917705377668148	6148	tags=69%, list=31%, signal=47%	5613/5621/581/2002/5594/3569/6352/735/6647/727/3303
KEGG_BASE_EXCISION_REPAIR	KEGG_BASE_EXCISION_REPAIR	17	0.597046538437937	1.47700521597432	0.0135114502350017	0.0270229004700034	0.00972176299387197	5107	tags=71%, list=26%, signal=52%	5111/8930/143/10714/6996/142/54107/10039/5424/5423/3978/7374
KEGG_FC_EPSILON_RI_SIGNALING_PATHWAY	KEGG_FC_EPSILON_RI_SIGNALING_PATHWAY	39	0.503745438371588	1.36125716444719	0.0144226646365869	0.0284847626572591	0.0102476827681012	5198	tags=51%, list=26%, signal=38%	6850/4067/695/5294/1437/5879/23533/5579/3845/5594/5336/5293/5880/5291/8503/5601/1432/5599/5581/7410
KEGG_CITRATE_CYCLE_TCA_CYCLE	KEGG_CITRATE_CYCLE_TCA_CYCLE	12	0.638085610487241	1.48736161685353	0.0171869684284195	0.0331163538011009	0.0119139447385706	6416	tags=83%, list=33%, signal=56%	3418/3419/4191/4967/1738/4190/3420/1431/5160/8803
KEGG_PEROXISOME	KEGG_PEROXISOME	45	0.487203073985813	1.32810157568706	0.0169892328105948	0.0331163538011009	0.0119139447385706	9064	tags=87%, list=46%, signal=47%	51703/5052/2182/51268/390916/3418/5194/5828/84188/30/2181/4843/8443/23600/54677/1962/6342/26061/55670/5195/25824/5191/6647/8504/5826/9409/5189/23305/847/8800/10455/11264/196743/4598/54363/55825/1610/10654/5830
KEGG_COMPLEMENT_AND_COAGULATION_CASCADES	KEGG_COMPLEMENT_AND_COAGULATION_CASCADES	34	0.513251204713647	1.37006746058856	0.0178734195963761	0.0336190511455645	0.0120947952155928	7166	tags=65%, list=36%, signal=41%	629/715/717/5329/716/5328/728/5265/1604/725/1378/5627/2153/735/966/4179/3827/727/1361/5054/2149/7056
KEGG_CELL_ADHESION_MOLECULES_CAMS	KEGG_CELL_ADHESION_MOLECULES_CAMS	61	0.464532488302407	1.30061450795706	0.0178734195963761	0.0336190511455645	0.0120947952155928	5991	tags=49%, list=30%, signal=34%	3383/942/3105/3134/920/3689/6404/3684/6401/3696/3135/5819/6403/51208/2734/6614/57502/4267/6402/923/5817/9019/23562/3683/6385/1366/5818/5133/80381/3385
KEGG_ADHERENS_JUNCTION	KEGG_ADHERENS_JUNCTION	37	0.497956246400674	1.34105908680653	0.0187745797146894	0.0348986305284815	0.0125551368989873	7587	tags=68%, list=39%, signal=42%	5777/60/8826/5879/51701/387/1460/71/5819/6591/6885/5594/1500/5880/1457/4233/1459/7525/7048/5818/4087/9855/4008/6714/87
KEGG_CYSTEINE_AND_METHIONINE_METABOLISM	KEGG_CYSTEINE_AND_METHIONINE_METABOLISM	19	0.559992673502612	1.40228285398128	0.0231884920091367	0.0426021132260883	0.0153265430660144	7185	tags=79%, list=36%, signal=50%	191/58478/1786/6611/10993/23382/4507/1789/51074/92483/10768/4143/1787/3945/6898
KEGG_RIBOSOME	KEGG_RIBOSOME	43	0.480134683010596	1.30499463814178	0.0239050492777704	0.0434137676538818	0.0156185439927356	9911	tags=95%, list=50%, signal=47%	28998/51065/6231/6175/6139/6157/6143/6204/6130/23521/6141/6128/6233/51187/6132/6229/6201/6189/6138/6194/9349/6193/4736/6205/6122/6218/6154/6171/6147/6155/6207/6173/6230/6222/6224/6170/6129/6232/6234/6146/6167
KEGG_ALDOSTERONE_REGULATED_SODIUM_REABSORPTION	KEGG_ALDOSTERONE_REGULATED_SODIUM_REABSORPTION	23	0.546849805078196	1.39763855981468	0.0252086381272531	0.0447524137539999	0.0161001355277548	4059	tags=43%, list=21%, signal=35%	5294/23533/3290/5579/3845/5594/5293/5291/8503/481
KEGG_HEMATOPOIETIC_CELL_LINEAGE	KEGG_HEMATOPOIETIC_CELL_LINEAGE	51	0.471312788267993	1.30158135029336	0.0250827208538902	0.0447524137539999	0.0161001355277548	8083	tags=67%, list=41%, signal=39%	1438/920/3574/945/3684/960/3566/1437/3575/1604/290/951/3678/952/3569/1378/3570/916/915/917/924/966/3563/3673/921/931/933/928/3581/3567/930/2323/3655/1380
KEGG_AXON_GUIDANCE	KEGG_AXON_GUIDANCE	78	0.43452813566334	1.23359984861931	0.0259838858697463	0.0456161551935546	0.0164108752861556	6662	tags=53%, list=34%, signal=35%	10154/10512/4690/2771/2773/3984/5879/7852/1945/387/9901/64218/3845/219699/10371/5594/10509/5880/5530/5998/8482/1808/4775/57522/3985/80031/6093/5533/2042/4233/2049/9037/10507/11261/23654/6387/5063/1944/59277/23365/25
KEGG_AMYOTROPHIC_LATERAL_SCLEROSIS_ALS	KEGG_AMYOTROPHIC_LATERAL_SCLEROSIS_ALS	37	0.481505771813309	1.29675588027558	0.026973026973027	0.0468322885905303	0.0168483916315033	7496	tags=62%, list=38%, signal=39%	637/1616/2876/581/5879/54205/79139/7132/5868/4217/5530/317/10452/1432/5533/11261/6647/2906/598/5532/5534/847/9973
KEGG_ERBB_SIGNALING_PATHWAY	KEGG_ERBB_SIGNALING_PATHWAY	44	0.476674091358609	1.29705047839654	0.0275133141486164	0.0472511264726239	0.0169990728149346	4415	tags=45%, list=22%, signal=35%	5294/4690/867/6464/23533/5579/2069/3845/2002/5594/5336/5293/5291/8503/6776/7039/5601/6198/369/5599

## Sheet: IRF1
ID	Description	setSize	enrichmentScore	NES	pvalue	p.adjust	qvalue	rank	leading_edge	core_enrichment
KEGG_NATURAL_KILLER_CELL_MEDIATED_CYTOTOXICITY	KEGG_NATURAL_KILLER_CELL_MEDIATED_CYTOTOXICITY	56	0.695607027404484	2.0119541599506	1.45668820849354e-12	2.31613425150472e-10	1.33401972777829e-10	4388	tags=77%, list=22%, signal=60%	2185/3383/3105/5293/5777/3455/5336/5551/8797/5579/3683/5880/6850/3689/5294/919/3932/259197/8795/27040/4068/1437/637/3460/3135/3454/2214/5533/117157/23533/5291/2215/4775/369/8503/5879/8793/8794/7410/5594/6464/3459/3845
KEGG_CYTOKINE_CYTOKINE_RECEPTOR_INTERACTION	KEGG_CYTOKINE_CYTOKINE_RECEPTOR_INTERACTION	141	0.549533140451264	1.68991218853079	4.27146391076208e-12	3.39581380905585e-10	1.95588084334895e-10	1615	tags=40%, list=8%, signal=37%	1439/84957/3455/51561/3600/8797/1438/1234/6352/3560/10663/7852/3587/3627/4283/50615/3566/3574/3570/6351/3575/729230/6375/6373/2829/8795/58191/2920/3588/3592/23765/11009/80301/4050/1437/944/8741/6846/6348/3581/2921/9560/939/3595/29949/3460/1230/3563/56832/3454/149233/2919/3586/3593/10563/1232/414062
KEGG_JAK_STAT_SIGNALING_PATHWAY	KEGG_JAK_STAT_SIGNALING_PATHWAY	84	0.606788300814659	1.80118	1.75363450254764e-10	9.2942628635025e-09	5.35320006040859e-09	3858	tags=57%, list=20%, signal=46%	1439/5293/5777/3455/6773/51561/3600/1438/8651/3560/5294/867/3587/1154/50615/3566/3574/3570/3575/896/3588/3592/11009/1437/3581/3595/29949/3460/598/3563/56832/3454/149233/3586/3593/23533/5291/53833/6774/6776/5618/8503/7297/64109/3568/10251/161742/1270
KEGG_CHEMOKINE_SIGNALING_PATHWAY	KEGG_CHEMOKINE_SIGNALING_PATHWAY	100	0.565019895897823	1.69975266499559	7.8754856886989e-10	3.13050556125781e-08	1.80307172346527e-08	4616	tags=59%, list=23%, signal=45%	2185/5293/4067/6773/5613/4790/5579/1234/6352/5880/5294/10663/7852/3627/4283/3055/6351/5330/729230/6375/4792/6373/409/2829/58191/2920/653361/6846/6348/10235/2921/9560/1230/3551/2919/2771/10563/1232/414062/23533/5291/2773/6774/8503/9844/10803/5879/4793/1147/408/6362/7410/5594/7074/6464/6093/3845/2790/3576
KEGG_LYSOSOME	KEGG_LYSOSOME	69	0.607294721794396	1.78022431504904	1.9344228218442e-09	5.12622047788712e-08	2.95254009649904e-08	4773	tags=72%, list=24%, signal=55%	1521/130340/27074/1512/1075/9583/23062/53/1520/9476/2760/4668/79158/5476/4758/10717/2629/533/9114/4126/968/1200/411/2799/5660/2717/164/2581/535/10947/2990/5538/8546/1211/3073/26088/8905/51606/23659/10577/3074/5641/51172/26985/1174/1201/8943/410/967/950
KEGG_SYSTEMIC_LUPUS_ERYTHEMATOSUS	KEGG_SYSTEMIC_LUPUS_ERYTHEMATOSUS	88	0.580607834607091	1.72907011657844	1.61469151182542e-09	5.12622047788712e-08	2.95254009649904e-08	3682	tags=57%, list=19%, signal=46%	6737/9555/9103/942/8341/8343/3017/8344/85236/8345/2213/6628/8351/2214/8357/3586/8348/8359/3013/8336/717/2215/8342/8339/3014/8970/8346/8347/3012/8340/3015/8968/8330/8354/8329/8969/85235/8331/8332/3018/715/8368/8352/8294/8358/8356/8335/716/8361/8355
KEGG_B_CELL_RECEPTOR_SIGNALING_PATHWAY	KEGG_B_CELL_RECEPTOR_SIGNALING_PATHWAY	42	0.682737667191525	1.93341245837632	9.10589205168643e-09	2.06833833745449e-07	1.19129715563417e-07	3780	tags=71%, list=19%, signal=58%	4794/5293/5777/4067/27071/5336/4790/5579/5880/6850/5294/695/84433/4792/8519/930/3551/933/2213/5533/23533/5291/4775/8503/5879/4793/1147/1380/7410/5594
KEGG_TOLL_LIKE_RECEPTOR_SIGNALING_PATHWAY	KEGG_TOLL_LIKE_RECEPTOR_SIGNALING_PATHWAY	51	0.642426747549215	1.84618309977542	1.70037449856381e-08	3.37949431589556e-07	1.94648133388225e-07	3883	tags=73%, list=20%, signal=58%	5293/3455/4790/6352/5294/3627/4283/6351/4615/4792/6373/3592/942/6348/51311/3663/3551/3454/3593/23533/5291/51284/8737/23118/7100/1432/114609/23643/54106/29110/8503/7099/5879/1147/3661/5594/7189
KEGG_LEISHMANIA_INFECTION	KEGG_LEISHMANIA_INFECTION	32	0.711252064359296	1.9607049821235	3.05231635837211e-08	5.39242556645739e-07	3.10586576816811e-07	4236	tags=84%, list=22%, signal=66%	5777/4689/4790/5579/3689/4615/4792/653361/3592/9103/3460/65108/1378/2214/3586/3593/3684/2215/23118/1432/7099/4843/4793/2002/5594/7189/3459
KEGG_APOPTOSIS	KEGG_APOPTOSIS	46	0.633840124635081	1.80505458063536	1.23301453194951e-07	1.96049310579972e-06	1.12918172925902e-06	4252	tags=67%, list=22%, signal=53%	1439/5293/5613/8797/4790/5294/4615/4792/8795/637/317/3551/3656/598/3563/840/5533/23533/5291/8737/581/8503/331/1677/1147/9131/8793/8794/9020/54205/7132
KEGG_FC_GAMMA_R_MEDIATED_PHAGOCYTOSIS	KEGG_FC_GAMMA_R_MEDIATED_PHAGOCYTOSIS	49	0.607994803866565	1.74136	1.46313233415922e-06	1.78952339331782e-05	1.03070860786925e-05	3780	tags=57%, list=19%, signal=46%	5293/4067/5336/5579/5880/6850/5294/3055/3985/27040/653361/9103/65108/10093/2213/2214/10095/3984/23533/5291/5581/10094/8503/8395/5879/8394/7410/5594
KEGG_HEMATOPOIETIC_CELL_LINEAGE	KEGG_HEMATOPOIETIC_CELL_LINEAGE	51	0.598456578256074	1.71982319375821	1.42890741120645e-06	1.78952339331782e-05	1.03070860786925e-05	3600	tags=55%, list=18%, signal=45%	1438/951/924/916/921/917/3566/3574/3570/3575/915/1437/920/3581/945/930/952/933/3563/960/1378/3684/931/3568/2323/1380/3678/3655
KEGG_T_CELL_RECEPTOR_SIGNALING_PATHWAY	KEGG_T_CELL_RECEPTOR_SIGNALING_PATHWAY	56	0.578003946973285	1.67180232482693	1.39468249805592e-06	1.78952339331782e-05	1.03070860786925e-05	3862	tags=59%, list=20%, signal=48%	4794/5293/5777/10125/4790/916/5294/867/919/917/84433/3932/915/4792/27040/7006/1437/920/5133/3551/3586/5533/23533/5291/4690/4775/1432/8503/4793/1147/7410/5594/9020
KEGG_CYTOSOLIC_DNA_SENSING_PATHWAY	KEGG_CYTOSOLIC_DNA_SENSING_PATHWAY	22	0.715133656061341	1.88614574870394	1.77843220358041e-06	2.01979085978061e-05	1.16333535121425e-05	4667	tags=91%, list=24%, signal=69%	103/4790/6352/3627/6351/4792/51728/9560/3551/29108/8737/11128/29110/11277/9533/4793/1147/3661/55703/3569
KEGG_ANTIGEN_PROCESSING_AND_PRESENTATION	KEGG_ANTIGEN_PROCESSING_AND_PRESENTATION	22	0.704145767901524	1.85716548974924	3.85204582987696e-06	4.08316857966957e-05	2.35177534876698e-05	3885	tags=82%, list=20%, signal=66%	3134/3105/5993/4261/6892/567/1520/920/3305/3135/4802/4800/2923/10197/3312/5641/821/8625
KEGG_UBIQUITIN_MEDIATED_PROTEOLYSIS	KEGG_UBIQUITIN_MEDIATED_PROTEOLYSIS	79	0.525739657053879	1.55465405232099	4.9426886038967e-06	4.91179680012234e-05	2.82903887196719e-05	7319	tags=81%, list=37%, signal=51%	8651/867/4214/7318/140739/51465/1643/55585/55236/7321/11065/55120/10055/9040/51434/7428/672/9320/6502/23759/57154/7326/8916/7325/26091/5371/331/8925/55284/89910/7317/9354/7323/10075/54926/7189/8945/7327/8452/83737/9817/10277/11060/7337/7319/27339/7334/996/246184/26259/1642/10393/6477/9063/7324/26272/25898/6921/8450/8924/55070/1161/7328/11059
KEGG_CELL_CYCLE	KEGG_CELL_CYCLE	63	0.552283313526757	1.61133833734287	5.77221819748575e-06	5.39872172588373e-05	3.10949215592111e-05	5765	tags=73%, list=29%, signal=52%	3065/4998/4174/9133/993/896/10926/1111/5933/701/990/891/23594/7272/8318/9232/1017/1869/4085/983/1032/1021/5347/9184/5925/994/4173/51434/8243/4175/1875/6502/5111/7533/1029/5885/5591/1022/85417/5001/7534/9126/1019/996/246184/10393
KEGG_NON_SMALL_CELL_LUNG_CANCER	KEGG_NON_SMALL_CELL_LUNG_CANCER	27	0.664682604483929	1.80094626084179	8.6924403952479e-06	7.67832234913564e-05	4.42246967477525e-05	4388	tags=67%, list=22%, signal=52%	5293/6789/5336/5579/5294/7039/1869/23533/5291/1021/5925/369/8503/11186/1029/5915/5594/3845
KEGG_CHRONIC_MYELOID_LEUKEMIA	KEGG_CHRONIC_MYELOID_LEUKEMIA	34	0.612705420907899	1.70138515787506	1.82910163262643e-05	0.000153066926098738	8.81616853398888e-05	4388	tags=65%, list=22%, signal=50%	5293/4790/3065/5294/867/4792/3551/1869/598/23533/5291/1021/5925/369/6776/8503/1029/1147/861/5594/6464/3845
KEGG_SPLICEOSOME	KEGG_SPLICEOSOME	62	0.544152587422883	1.58590679697291	2.02457452963988e-05	0.000160953675106371	9.27042021466683e-05	8006	tags=90%, list=41%, signal=54%	9343/3305/56259/3183/8683/6628/84321/55119/1659/10189/7307/55696/6434/151903/29896/10465/9128/51729/6627/3192/3312/9410/9716/4670/8896/57187/6631/57819/9879/4116/220988/10946/9984/22827/5093/58517/1655/10992/84950/10285/27339/11157/6430/10450/6637/6629/6632/10569/3303/51340/11017/9785/51691/83443/3304/6636
KEGG_NOD_LIKE_RECEPTOR_SIGNALING_PATHWAY	KEGG_NOD_LIKE_RECEPTOR_SIGNALING_PATHWAY	38	0.60190324100251	1.6897672460937	2.22004772863684e-05	0.000168089328025361	9.68141114743884e-05	4667	tags=71%, list=24%, signal=54%	7128/4790/6352/22900/4792/4671/2920/9051/257397/3551/29108/2919/8767/23118/1432/7184/84674/22861/331/64170/4793/1147/5594/7189/55914/3576/3569
KEGG_PROTEASOME	KEGG_PROTEASOME	25	0.65553673918418	1.75809805932191	3.45867802286471e-05	0.000249968093470677	0.000143973678463746	5777	tags=92%, list=29%, signal=65%	5699/5690/5686/9491/5684/23198/10197/5691/5709/5687/5713/5719/5685/5708/5692/5694/5695/5707/5682/5710/5701/5683/10213
KEGG_PANCREATIC_CANCER	KEGG_PANCREATIC_CANCER	38	0.588513675985417	1.65217773524867	6.03519176872149e-05	0.000417215430968138	0.000240302830150467	4388	tags=61%, list=22%, signal=47%	5293/4790/5880/5294/5888/5900/7039/3551/1869/598/23533/5291/1021/5925/369/6774/8503/5879/1029/1147/5594/5898/3845
KEGG_PATHWAYS_IN_CANCER	KEGG_PATHWAYS_IN_CANCER	151	0.449304410943976	1.38718921496175	6.71201699502099e-05	0.000444671125920141	0.000256116437967906	7634	tags=61%, list=39%, signal=38%	5293/6789/5336/4790/1438/5579/5880/3065/5294/867/9618/4792/5888/5900/2113/7039/637/2535/1017/3551/6688/1869/598/7170/23533/5291/1021/7188/581/1286/5925/7184/369/6774/6776/2735/7428/5467/6502/8503/2956/11186/5371/8031/331/4843/5879/1029/1147/5915/2323/861/3655/999/7976/5594/7189/54205/5898/3845/4824/3576/3569/4436/10342/23604/405/1019/387/51384/9063/5601/2256/3082/6921/2034/1030/1488/3326/3673/803…
KEGG_SMALL_CELL_LUNG_CANCER	KEGG_SMALL_CELL_LUNG_CANCER	43	0.562456665224481	1.5929718281599	8.74250090251844e-05	0.000556023057400173	0.000320251612008044	4184	tags=58%, list=21%, signal=46%	5293/4790/5294/9618/4792/317/1017/3551/1869/598/23533/5291/1021/7188/1286/5925/6502/8503/331/4843/1147/5915/3655/7189/54205
KEGG_TYPE_I_DIABETES_MELLITUS	KEGG_TYPE_I_DIABETES_MELLITUS	10	0.781987297455761	1.81940297539023	0.000138156759849491	0.000841207497485269	0.00048450878703223	1466	tags=70%, list=7%, signal=65%	3134/3105/5551/3592/942/3135/3593
KEGG_DNA_REPLICATION	KEGG_DNA_REPLICATION	19	0.669313078087888	1.73337996392426	0.000142846556176744	0.000841207497485269	0.00048450878703223	6141	tags=95%, list=31%, signal=65%	4174/79621/3978/1763/5982/10714/4173/5984/4175/5111/6119/5985/5424/54107/29935/5422/5426/246243
KEGG_MISMATCH_REPAIR	KEGG_MISMATCH_REPAIR	13	0.727621329928524	1.77501076364562	0.000282757543186935	0.00160565890595438	0.000924808505912155	4794	tags=92%, list=24%, signal=70%	3978/5982/10714/5984/5395/2956/5111/6119/5985/5424/29935/4436
KEGG_PRIMARY_IMMUNODEFICIENCY	KEGG_PRIMARY_IMMUNODEFICIENCY	16	0.687230362666372	1.74099949737673	0.0003202263425609	0.00175572374024769	0.00101124108177126	3885	tags=75%, list=20%, signal=60%	5993/4261/916/695/3575/3932/915/920/930/115650/23495/8625
KEGG_VIRAL_MYOCARDITIS	KEGG_VIRAL_MYOCARDITIS	33	0.562009721313757	1.55413795352974	0.000430629181413067	0.00228233466148925	0.00131455223799778	1104	tags=33%, list=6%, signal=32%	3134/3383/3105/5551/3683/5880/3689/942/637/3135/60
KEGG_LEUKOCYTE_TRANSENDOTHELIAL_MIGRATION	KEGG_LEUKOCYTE_TRANSENDOTHELIAL_MIGRATION	69	0.484800942074513	1.42114593469483	0.000544955479545218	0.00279509423379644	0.00160988545740014	2141	tags=33%, list=11%, signal=30%	2185/3383/5293/4689/5336/5579/3683/5880/3689/5294/7294/7852/399/653361/60/1536/2771/3684/23533/5291/2773/1432/4478
KEGG_ACUTE_MYELOID_LEUKEMIA	KEGG_ACUTE_MYELOID_LEUKEMIA	27	0.590630762874515	1.6003040500253	0.000655514957332447	0.0032570899442456	0.00187598030552378	4388	tags=63%, list=22%, signal=49%	5293/4790/5294/3551/6688/23533/5291/369/6774/6776/5467/8503/5371/1147/861/5594/3845
KEGG_PROSTATE_CANCER	KEGG_PROSTATE_CANCER	35	0.566739146200766	1.58020803187481	0.000773923778011031	0.00372890547587133	0.0021477310585952	5097	tags=54%, list=26%, signal=40%	5293/4790/5294/4792/7039/1017/3551/1869/23533/5291/5925/7184/369/8503/1147/5594/3845/4824/148327
KEGG_NEUROTROPHIN_SIGNALING_PATHWAY	KEGG_NEUROTROPHIN_SIGNALING_PATHWAY	67	0.483086087205385	1.41316323046484	0.000920463984393221	0.00430452275054477	0.00247926831709629	4035	tags=46%, list=20%, signal=37%	4794/5293/5336/4790/397/5294/4792/2889/4214/10019/4217/3551/10782/10603/3656/8767/23533/5291/581/1432/11108/5663/8503/7533/5879/4793/8986/818/5594/7189/6464
KEGG_RNA_DEGRADATION	KEGG_RNA_DEGRADATION	31	0.56110089997086	1.54176120988905	0.00116892456426477	0.0053102573062314	0.00305853946138452	5557	tags=74%, list=28%, signal=53%	219988/25904/246175/6499/84186/2027/64895/5393/22803/5073/4848/10200/23644/1656/57472/57819/196513/54512/80153/22894/87178/9337/11157
KEGG_GLYCOSAMINOGLYCAN_DEGRADATION	KEGG_GLYCOSAMINOGLYCAN_DEGRADATION	15	0.659887572109338	1.65591412821193	0.00122408324250924	0.0054063676544158	0.00311389596778666	5399	tags=73%, list=27%, signal=53%	10855/9953/411/2799/9955/2990/3073/3074/8692/8372/4669
KEGG_P53_SIGNALING_PATHWAY	KEGG_P53_SIGNALING_PATHWAY	38	0.529772975426918	1.48727064544628	0.0014082274302396	0.00605157192994857	0.00348551312747782	4525	tags=58%, list=23%, signal=45%	9133/51512/8795/896/1111/891/637/6241/317/1017/4194/1643/983/8493/1021/581/51246/3732/1029/54205/901/85417
KEGG_N_GLYCAN_BIOSYNTHESIS	KEGG_N_GLYCAN_BIOSYNTHESIS	15	0.651815381147511	1.63565786695733	0.00159784270764723	0.00637399361819177	0.0036712177741323	6104	tags=87%, list=31%, signal=60%	6480/1798/2683/6185/4245/10195/56052/23193/79868/3703/201595/79087/11282
KEGG_AMINOACYL_TRNA_BIOSYNTHESIS	KEGG_AMINOACYL_TRNA_BIOSYNTHESIS	20	0.618222925925609	1.61206937342189	0.00160352040709227	0.00637399361819177	0.0036712177741323	6977	tags=95%, list=35%, signal=61%	4141/8565/23395/80222/3735/6897/124454/7407/54938/57505/6301/1615/5859/118672/2058/57038/123263/123283/10056
KEGG_GLIOMA	KEGG_GLIOMA	30	0.562122973548613	1.53892938759072	0.00157389901072944	0.00637399361819177	0.0036712177741323	5597	tags=63%, list=28%, signal=45%	5293/5336/5579/5294/7039/1869/23533/5291/1021/5925/369/8503/1029/818/5594/6464/3845/808/1019
KEGG_NUCLEOTIDE_EXCISION_REPAIR	KEGG_NUCLEOTIDE_EXCISION_REPAIR	25	0.58070213683064	1.55739753209956	0.0019463101851461	0.00754788583995685	0.00434734239044188	6995	tags=88%, list=36%, signal=57%	3978/1643/5982/10714/5984/5111/2966/2072/6119/5985/2073/5424/2071/54107/29935/1022/2074/2068/1642/5426/8450/1161
KEGG_PYRIMIDINE_METABOLISM	KEGG_PYRIMIDINE_METABOLISM	51	0.499585024834091	1.43568964596843	0.00216440610994993	0.00819382313052472	0.00471938174349984	5160	tags=63%, list=26%, signal=46%	129607/1890/7378/9583/51728/6241/1503/7298/1633/4860/3704/30834/10714/10201/11128/5433/9533/7296/5424/5430/7371/51251/7372/955/55703/318/1841/54107/5437/957/1723/87178
KEGG_RIG_I_LIKE_RECEPTOR_SIGNALING_PATHWAY	KEGG_RIG_I_LIKE_RECEPTOR_SIGNALING_PATHWAY	32	0.549865739830799	1.51581211445265	0.00231239620206287	0.00855048828204644	0.00492480953682913	3883	tags=59%, list=20%, signal=48%	64135/4790/3627/4792/4214/3592/3551/10010/56832/3593/8737/26007/1432/29110/4793/1147/1654/3661/7189
KEGG_ENDOCYTOSIS	KEGG_ENDOCYTOSIS	88	0.446021323488083	1.32826685385996	0.00294135598648835	0.0106289909511738	0.00612196102450925	8984	tags=74%, list=46%, signal=40%	3134/3105/64744/1234/3560/7852/867/116986/84440/9744/409/9815/30844/3305/3135/30011/80230/57154/1211/8395/1175/408/3312/1173/26286/8394/3791/7189/55048/84313/83737/8027/3949/116985/5338/128866/10193/9135/84364/2060/5868/51510/2149/50855/1601/27183/27243/6714/3303/51160/11059/4233/5869/9146/64145/3304/51534/28964/22841/3815/160/26052/8396/29924/153
KEGG_CELL_ADHESION_MOLECULES_CAMS	KEGG_CELL_ADHESION_MOLECULES_CAMS	61	0.467227155116012	1.36017957726817	0.00464763028332698	0.0164216270010887	0.00945833531343737	3882	tags=38%, list=20%, signal=30%	3134/3383/3105/923/3683/3689/6404/942/920/6402/3385/5133/3135/933/3684/23308/5819/6614/5817/6401/3655/999/6403
KEGG_FC_EPSILON_RI_SIGNALING_PATHWAY	KEGG_FC_EPSILON_RI_SIGNALING_PATHWAY	39	0.505179443030678	1.42016658970126	0.00487071188714212	0.0168357215229478	0.0096968405991159	3780	tags=46%, list=19%, signal=37%	5293/4067/5336/5579/5880/6850/5294/695/27040/1437/23533/5291/5581/1432/8503/5879/7410/5594
KEGG_PURINE_METABOLISM	KEGG_PURINE_METABOLISM	83	0.440939147583761	1.30817368726871	0.00531687566626502	0.0179868772539604	0.0103598697192622	7818	tags=67%, list=40%, signal=41%	272/9583/5148/51728/6241/5142/1633/2618/4860/3614/5150/3704/30834/10714/5634/10201/11128/5433/9533/11164/3251/10606/5471/5424/5430/271/3000/51251/204/955/55703/318/54107/159/5315/5437/957/56985/87178/5149/5153/471/5422/5631/5426/58497/10621/8833/55811/548644/107/132/53343/5431/2987/5439
KEGG_BLADDER_CANCER	KEGG_BLADDER_CANCER	18	0.594743509876912	1.52612502449529	0.00612163849309915	0.0202779275083909	0.0116794418618339	5597	tags=67%, list=28%, signal=48%	1890/1869/5925/369/11186/1029/999/5594/3845/3576/23604/1019
KEGG_INTESTINAL_IMMUNE_NETWORK_FOR_IGA_PRODUCTION	KEGG_INTESTINAL_IMMUNE_NETWORK_FOR_IGA_PRODUCTION	19	0.58310828836708	1.51012770696368	0.00640914861742406	0.0207970332687842	0.0119784302839075	6065	tags=79%, list=31%, signal=55%	3600/7852/942/8741/3586/23308/115650/23495/10803/9020/3569/608/6387/6370/4055
KEGG_FRUCTOSE_AND_MANNOSE_METABOLISM	KEGG_FRUCTOSE_AND_MANNOSE_METABOLISM	13	0.635690860406451	1.55074909593901	0.00697837716658594	0.0221912393897433	0.0127814487051153	5726	tags=85%, list=29%, signal=60%	5210/7264/5208/2762/29925/3098/29926/6652/7167/230/5211
KEGG_ALDOSTERONE_REGULATED_SODIUM_REABSORPTION	KEGG_ALDOSTERONE_REGULATED_SODIUM_REABSORPTION	23	0.558830420258452	1.48109423800716	0.00741379240317234	0.0231135880804785	0.0133126922409906	4388	tags=43%, list=22%, signal=34%	5293/5579/5294/23533/5291/8503/3758/3290/5594/3845
KEGG_COLORECTAL_CANCER	KEGG_COLORECTAL_CANCER	27	0.523016242741514	1.4171036527369	0.00860247944748398	0.025744280969925	0.0148278877483183	5910	tags=63%, list=30%, signal=44%	5293/5880/5294/5900/23533/5291/581/369/8503/2956/5879/5594/54205/3845/4436/387/5601
KEGG_EPITHELIAL_CELL_SIGNALING_IN_HELICOBACTER_PYLORI_INFECTION	KEGG_EPITHELIAL_CELL_SIGNALING_IN_HELICOBACTER_PYLORI_INFECTION	39	0.494631158345943	1.39051312360207	0.00844443048259223	0.025744280969925	0.0148278877483183	7461	tags=69%, list=38%, signal=43%	4067/5336/4790/6352/4792/3551/533/2919/9114/6868/1432/102/535/51606/5879/1147/9020/9296/3576/9550/5601/90423/6714/529/5600/4233/5599
KEGG_PROGESTERONE_MEDIATED_OOCYTE_MATURATION	KEGG_PROGESTERONE_MEDIATED_OOCYTE_MATURATION	48	0.477101671286643	1.36555917640961	0.00874334070676697	0.025744280969925	0.0148278877483183	8260	tags=71%, list=42%, signal=41%	5293/5613/5294/9133/993/891/1017/4085/983/2771/23533/5291/5347/2773/1432/994/369/51434/8503/5594/3845/85417/6197/996/246184/10393/5601/3326/5600/107/5599/51529/5140/25847
KEGG_HOMOLOGOUS_RECOMBINATION	KEGG_HOMOLOGOUS_RECOMBINATION	14	0.61932714503915	1.53139395512062	0.00909263402424729	0.0262859783610058	0.015139888231761	5077	tags=79%, list=26%, signal=58%	641/5888/8438/4683/10714/6119/8940/5424/4361/29935/5893
KEGG_ENDOMETRIAL_CANCER	KEGG_ENDOMETRIAL_CANCER	19	0.574094362126945	1.48678353567454	0.00926575851857156	0.0263081357938014	0.0151526502089422	5402	tags=58%, list=27%, signal=42%	5293/5294/23533/5291/369/8503/999/2002/5594/3845/3611
KEGG_PHOSPHATIDYLINOSITOL_SIGNALING_SYSTEM	KEGG_PHOSPHATIDYLINOSITOL_SIGNALING_SYSTEM	46	0.481550962641556	1.37136438218698	0.0096400727810369	0.0268907293365766	0.0154882055761812	6291	tags=61%, list=32%, signal=42%	5293/5336/5579/1606/5294/5330/5305/79837/8867/23533/5291/3708/5298/3633/8503/8395/160851/8821/8525/8394/3612/8760/808/3707/1040/5287/5289/1608
KEGG_PATHOGENIC_ESCHERICHIA_COLI_INFECTION	KEGG_PATHOGENIC_ESCHERICHIA_COLI_INFECTION	24	0.541269497598151	1.44005246349992	0.0104290252419122	0.0285899140252422	0.0164668819609141	5923	tags=67%, list=30%, signal=47%	60/10093/10095/9181/4690/7100/10094/23643/7099/999/6093/71/7534/387/4691/10552
KEGG_SPHINGOLIPID_METABOLISM	KEGG_SPHINGOLIPID_METABOLISM	20	0.560007262453432	1.46026703125474	0.0121160934538242	0.0326518450704754	0.0188064251647227	8028	tags=85%, list=41%, signal=50%	8879/10825/64781/130367/7357/4758/2629/2717/2581/410/55512/259230/340485/6609/8560/56624/56848
KEGG_ADIPOCYTOKINE_SIGNALING_PATHWAY	KEGG_ADIPOCYTOKINE_SIGNALING_PATHWAY	40	0.485880314794008	1.36995651347272	0.0124797337361394	0.0330712944007695	0.019048014649897	3301	tags=35%, list=17%, signal=29%	4794/51703/4790/4792/23305/1375/3551/181/6774/5564/51094/2182/4793/1147
KEGG_SNARE_INTERACTIONS_IN_VESICULAR_TRANSPORT	KEGG_SNARE_INTERACTIONS_IN_VESICULAR_TRANSPORT	18	0.567182500434019	1.45540286357611	0.0153230235961526	0.0399403401932502	0.023004366744871	8245	tags=94%, list=42%, signal=55%	8676/6843/8773/6809/9570/143187/10652/9527/116841/6616/10282/415117/51272/6804/6845/9482/8674

## Sheet: RCAN1
ID	Description	setSize	enrichmentScore	NES	pvalue	p.adjust	qvalue	rank	leading_edge	core_enrichment
KEGG_SPLICEOSOME	KEGG_SPLICEOSOME	62	0.677697077465096	1.86383361749248	8.10483596980986e-12	1.28866891919977e-09	6.569182838688e-10	4561	tags=82%, list=23%, signal=63%	6629/6637/3312/6632/6636/4116/9410/9128/1655/8896/3183/6434/6635/57819/23658/6628/6631/9716/10569/83443/988/84321/10189/10946/57187/55696/8683/1659/9343/9879/51691/6627/51340/11017/9984/56259/51729/55119/3192/10285/58517/84950/7307/10450/10465/6430/11157/4670/29896/220988/22827
KEGG_RIBOSOME	KEGG_RIBOSOME	43	0.710340938823901	1.90658810653934	1.79282146252649e-10	1.42529306270856e-08	7.26564487444947e-09	4449	tags=88%, list=23%, signal=69%	28998/51065/51187/6139/6138/6229/6128/6233/6218/6175/9349/6201/6194/6154/4736/6173/6189/6143/6207/6157/6155/6130/6129/6230/6204/23521/6231/6167/6205/6146/6193/6170/6224/6147/6222/6171/6141/6232
KEGG_OXIDATIVE_PHOSPHORYLATION	KEGG_OXIDATIVE_PHOSPHORYLATION	65	0.648632754452853	1.79010708398879	5.73844055723107e-10	3.04137349533247e-08	1.5503856944098e-08	3127	tags=55%, list=16%, signal=47%	9550/4706/5464/529/4710/51606/4700/27068/1347/1349/56901/4698/4717/7386/522/533/4702/4704/9296/4724/4694/7385/9114/1337/7388/539/518/4697/10632/498/4714/1355/1340/1352/7384/10975
KEGG_PROTEASOME	KEGG_PROTEASOME	25	0.801865702071383	2.03950795791501	1.48891368546817e-09	4.93236721950009e-08	2.51434806952338e-08	2216	tags=88%, list=11%, signal=78%	5682/10213/5686/5685/5701/5687/5707/5713/5683/5692/5684/5691/5695/7979/5690/10197/5719/5694/5710/23198/5708/5702
KEGG_UBIQUITIN_MEDIATED_PROTEOLYSIS	KEGG_UBIQUITIN_MEDIATED_PROTEOLYSIS	79	0.609159827201106	1.69878119735653	1.55105887405663e-09	4.93236721950009e-08	2.51434806952338e-08	6207	tags=84%, list=32%, signal=57%	92912/246184/7319/6921/7334/55236/7324/7323/140739/10393/996/1161/55284/83737/7321/55120/9320/25847/55585/26091/331/26272/10055/9354/8452/8450/7337/8945/7189/7320/51434/7325/25898/1642/51529/9040/4734/10054/7327/7326/867/1643/9063/672/26259/6477/6502/7428/4281/8925/9817/54926/57154/22954/90293/7328/51465/8916/10075/10277/4214/11059/7317/55070/51619/728622
KEGG_CELL_CYCLE	KEGG_CELL_CYCLE	63	0.610815956871009	1.68299023615631	5.4007213137428e-08	1.43119114814184e-06	7.2957112483894e-07	5527	tags=81%, list=28%, signal=58%	246184/10971/5111/1022/1017/10393/996/10926/7533/5925/1019/1111/7534/25847/9184/4175/5001/4087/5885/990/9126/23595/5591/10735/4173/51434/4085/891/51529/7532/10274/1021/3065/7465/8243/7272/983/9232/1032/85417/9133/5000/4998/894/6502/5933/23594/896/1030/701/7042
KEGG_PURINE_METABOLISM	KEGG_PURINE_METABOLISM	83	0.576254055424267	1.61009698936434	8.54669191676682e-08	1.94132002109418e-06	9.89616958783527e-07	4766	tags=63%, list=24%, signal=48%	159/4860/4907/50484/9533/3251/5634/10606/11164/10714/29922/5315/2618/5471/54107/5631/87178/132/30834/5431/471/1633/10621/8833/5437/205/204/5144/53343/9583/5142/10201/56985/51251/55703/3704/318/5433/3615/5439/27115/5422/11128/5435/51728/957/2987/8622/55811/2984/58497/5139
KEGG_PARKINSONS_DISEASE	KEGG_PARKINSONS_DISEASE	64	0.600613628049375	1.65580231559809	1.23301453194951e-07	2.45061638224965e-06	1.2492384073699e-06	5710	tags=64%, list=29%, signal=46%	54205/4706/4710/292/7417/4700/1347/1349/56901/7419/4698/4717/7386/522/4702/4704/4724/4694/7385/1337/7388/539/518/4697/498/4714/7314/1340/7327/7326/7384/10975/317/6571/4705/1327/7345/51465/6622/7317/4701
KEGG_ALZHEIMERS_DISEASE	KEGG_ALZHEIMERS_DISEASE	88	0.553596293504877	1.5516045110154	4.64032380229123e-07	8.19790538404784e-06	4.17900506171257e-06	5745	tags=61%, list=29%, signal=44%	54205/2597/6868/5530/22926/4706/4710/5663/4700/840/1347/1349/56901/4698/4717/7386/102/805/522/637/5594/4702/4704/4724/4694/7385/1337/7388/3028/539/518/4697/498/4714/7132/1340/488/824/7384/10975/5533/11261/5534/25825/5532/351/317/23621/4705/1327/5664/6622/4701/23236
KEGG_LYSOSOME	KEGG_LYSOSOME	69	0.579253765970344	1.60499660028054	5.83230356384081e-07	9.27336266650689e-06	4.72723552016571e-06	4625	tags=68%, list=23%, signal=52%	2717/3074/1513/3920/1211/967/950/8546/9741/51606/5538/26503/411/1203/1174/26985/2799/8905/164/4126/533/4758/3073/10577/2629/968/2581/9583/9114/79158/5476/1520/10947/285362/4668/5641/2990/10717/2760/53/5660/1075/1512/535/6609/10239/23062
KEGG_HUNTINGTONS_DISEASE	KEGG_HUNTINGTONS_DISEASE	91	0.535409519825824	1.50452671784563	2.76874536233148e-06	4.00209556918823e-05	2.04012816171793e-05	5745	tags=63%, list=29%, signal=45%	54205/4706/1211/4710/292/83544/7417/4700/1347/1349/56901/7419/4698/4717/7386/7019/5431/1175/51164/1173/522/5978/5437/6647/4702/4704/4724/4694/7385/1337/7388/539/518/4697/7802/498/4714/1340/3065/7384/10975/10540/5433/5439/5435/317/25942/4899/4705/1327/2876/148327/7350/581/10891/4701/23236
KEGG_AMINO_SUGAR_AND_NUCLEOTIDE_SUGAR_METABOLISM	KEGG_AMINO_SUGAR_AND_NUCLEOTIDE_SUGAR_METABOLISM	24	0.702214049263331	1.77316988113652	6.26236728049297e-06	8.29763664665319e-05	4.22984456664876e-05	2716	tags=71%, list=14%, signal=61%	3074/6675/5238/55907/140838/9945/2673/7360/3098/132789/2762/3073/10020/7264/8790/2821/51706
KEGG_OOCYTE_MEIOSIS	KEGG_OOCYTE_MEIOSIS	57	0.576709550711718	1.57875520296255	7.57226123907851e-06	9.26145797702679e-05	4.72116692638903e-05	3844	tags=58%, list=20%, signal=47%	246184/10971/1017/5530/10393/996/6197/7533/805/7534/25847/5594/9748/5501/5527/5529/9126/8945/51434/4085/891/51529/7532/8243/983/9232/5613/5533/11261/5534/5532/9133/3479
KEGG_PYRIMIDINE_METABOLISM	KEGG_PYRIMIDINE_METABOLISM	51	0.594047692729832	1.61023369206932	9.23950556481322e-06	0.00010493438462895	5.34918743226028e-05	4456	tags=71%, list=23%, signal=55%	4860/4907/51727/50484/9533/10714/29922/54107/7296/87178/30834/5431/7372/1633/10621/5437/7378/1503/1854/9583/50808/10201/51251/55703/3704/7298/318/5433/5439/5422/7371/11128/5435/51728/957/129607
KEGG_RNA_DEGRADATION	KEGG_RNA_DEGRADATION	31	0.661004893941958	1.72403350207443	1.54985538723361e-05	0.000164284671046763	8.37465718013953e-05	4066	tags=77%, list=21%, signal=62%	22803/10200/57819/22894/23658/23517/87178/5393/80349/57472/4848/10438/64895/25904/5073/9337/84186/51691/219988/23016/1656/246175/196513/11157
KEGG_PATHOGENIC_ESCHERICHIA_COLI_INFECTION	KEGG_PATHOGENIC_ESCHERICHIA_COLI_INFECTION	24	0.669951943363253	1.69170441552234	5.14066115037796e-05	0.00051085320181881	0.00026041507143362	4653	tags=75%, list=24%, signal=57%	10971/10094/4690/387/7534/6093/23643/4691/71/10552/7099/60/10093/7280/10095/8976/7100/347733
KEGG_VIBRIO_CHOLERAE_INFECTION	KEGG_VIBRIO_CHOLERAE_INFECTION	25	0.66325897760497	1.68696822858185	5.81539340236615e-05	0.000543910324103658	0.000277266434663897	4557	tags=72%, list=23%, signal=55%	9550/11014/11015/23480/529/51606/533/9296/9114/71/10945/60/55176/375/5613/90423/535/7082
KEGG_NUCLEOTIDE_EXCISION_REPAIR	KEGG_NUCLEOTIDE_EXCISION_REPAIR	25	0.657257580941429	1.67170395649455	8.41249038867281e-05	0.000695028821750216	0.000354301352365221	5537	tags=84%, list=28%, signal=60%	5111/1022/6119/10714/1161/54107/5982/5984/5887/5985/8450/2966/2072/1642/2071/2073/1643/2074/2067/29935/5425
KEGG_NOD_LIKE_RECEPTOR_SIGNALING_PATHWAY	KEGG_NOD_LIKE_RECEPTOR_SIGNALING_PATHWAY	38	0.595792152734213	1.58031326207771	8.74250090251844e-05	0.000695028821750216	0.000354301352365221	6450	tags=76%, list=33%, signal=51%	8767/1147/6885/5599/4790/5594/3326/55914/331/7184/2920/84674/257397/5601/4792/7189/23118/10910/2919/1432/3576/29108/4671/7128/3569/3551/4793/5602/22900
KEGG_MAPK_SIGNALING_PATHWAY	KEGG_MAPK_SIGNALING_PATHWAY	123	0.481202660611898	1.36931341187616	8.40408630237044e-05	0.000695028821750216	0.000354301352365221	6569	tags=54%, list=33%, signal=37%	1147/3312/1848/10746/5530/3845/11072/6197/6885/8649/5879/5599/4790/1845/5594/57551/11221/9175/5156/1386/51701/5601/51347/7189/10000/7867/4763/7132/23118/5613/5533/2255/11261/785/5534/51776/1432/22808/1649/4217/5532/2002/7048/8550/5495/1616/8569/5494/409/22800/783/6789/781/1847/7042/93589/4214/5971/27330/3551/6237/5602/5536/3305/2768/3303/2259
KEGG_PATHWAYS_IN_CANCER	KEGG_PATHWAYS_IN_CANCER	151	0.456756049942307	1.31078666356718	0.00015304108652043	0.00115873965508326	0.00059068489534201	8176	tags=67%, list=42%, signal=39%	10342/1147/54205/6921/1017/3845/7170/5898/5925/6774/1019/5879/5599/4790/387/861/637/5594/3326/331/2956/4824/7184/8030/2335/4087/5156/54583/1163/5601/8031/4792/7189/10000/8321/1021/2308/3065/405/2113/2737/867/4233/3673/5747/2255/9063/7188/4436/7048/3576/3479/5888/5291/3912/4254/1438/6502/7428/1488/5900/650/3082/3569/1030/6789/8503/5915/4843/7042/581/9915/5294/3551/7976/5602/112399/369/2259/7484/23…
KEGG_NICOTINATE_AND_NICOTINAMIDE_METABOLISM	KEGG_NICOTINATE_AND_NICOTINAMIDE_METABOLISM	10	0.811224702864024	1.83419234386819	0.000193278153873417	0.00139687393026697	0.000712077409007325	2654	tags=80%, list=13%, signal=69%	4860/4837/4907/10135/64802/683/23530/51251
KEGG_BASAL_TRANSCRIPTION_FACTORS	KEGG_BASAL_TRANSCRIPTION_FACTORS	19	0.689931514787695	1.69577589989689	0.000328446041326458	0.00227056176395247	0.0011574528687477	3153	tags=74%, list=16%, signal=62%	6884/2958/6880/2963/2960/6873/6877/51616/2966/27097/6882/2957/6881/2969
KEGG_REGULATION_OF_ACTIN_CYTOSKELETON	KEGG_REGULATION_OF_ACTIN_CYTOSKELETON	112	0.471069673504077	1.33472813884499	0.000353162300127238	0.00233970023834295	0.00119269724165778	7016	tags=58%, list=36%, signal=38%	10094/8826/3845/5879/387/5216/55845/5594/3678/3696/55740/5501/2335/7114/5156/6093/4478/71/23365/10552/23191/60/10093/5305/10095/79837/4659/8976/3682/3673/10788/8394/5747/2255/1730/22808/1793/3684/5063/5291/3071/81624/1133/1073/7414/3672/54434/22800/7074/2149/8503/5294/87/6237/1132/2909/369/2768/2259/3984/8396/23533/85464/5295/3690
KEGG_TOLL_LIKE_RECEPTOR_SIGNALING_PATHWAY	KEGG_TOLL_LIKE_RECEPTOR_SIGNALING_PATHWAY	51	0.5454922450907	1.47861864048525	0.000371389785067097	0.00236203903302673	0.00120408477684911	7152	tags=76%, list=36%, signal=49%	29110/1147/1513/6885/5879/5599/4790/5594/3454/942/23643/5601/4792/7189/8737/10000/7099/23118/51311/51284/1432/3576/5291/6348/7100/4615/3569/8503/6696/5294/3551/6351/114609/3455/5602/23533/5295/3593/3663
KEGG_PROGESTERONE_MEDIATED_OOCYTE_MATURATION	KEGG_PROGESTERONE_MEDIATED_OOCYTE_MATURATION	48	0.553376650768127	1.49407823110318	0.000416958543405087	0.00254986186159264	0.00129983027701181	6940	tags=73%, list=35%, signal=47%	246184/2773/1017/3845/10393/996/6197/5599/25847/5594/3326/5601/51434/10000/4085/891/51529/2771/983/5613/1432/85417/9133/3479/5291/5139/8503/5294/27330/2770/5602/993/369/23533/5295
KEGG_EPITHELIAL_CELL_SIGNALING_IN_HELICOBACTER_PYLORI_INFECTION	KEGG_EPITHELIAL_CELL_SIGNALING_IN_HELICOBACTER_PYLORI_INFECTION	39	0.578392560293901	1.53839888863591	0.00048084467974758	0.00283164089184686	0.00144347135830658	4557	tags=62%, list=23%, signal=47%	1147/9550/6868/529/51606/5879/5599/102/4790/533/9296/9114/5601/4792/5781/83700/4067/4233/2919/1432/3576/90423/535/7082
KEGG_P53_SIGNALING_PATHWAY	KEGG_P53_SIGNALING_PATHWAY	38	0.566096390498293	1.50154651989495	0.000572431595224954	0.00325059370145599	0.00165703882828276	7199	tags=82%, list=37%, signal=52%	54205/50484/1017/1019/1111/9538/637/8795/25898/891/3486/1021/5054/983/8493/1643/85417/9133/3479/6477/894/317/51246/896/581/4194/901/7057/51512/6241/3732
KEGG_T_CELL_RECEPTOR_SIGNALING_PATHWAY	KEGG_T_CELL_RECEPTOR_SIGNALING_PATHWAY	56	0.525652520761133	1.4359674162473	0.00094803053059884	0.00519782256431778	0.00264966790766282	7113	tags=62%, list=36%, signal=40%	1147/5530/3845/4690/6885/1019/4790/387/5594/3586/7006/5601/4792/10000/867/5533/11261/5534/1432/5532/5063/5291/10725/4775/8503/920/5294/5777/3551/3567/4793/4794/23533/5295/1437
KEGG_VALINE_LEUCINE_AND_ISOLEUCINE_DEGRADATION	KEGG_VALINE_LEUCINE_AND_ISOLEUCINE_DEGRADATION	26	0.603645031083961	1.54261888805775	0.00100425717677853	0.00524013602110317	0.0026712378260506	6849	tags=88%, list=35%, signal=58%	3157/586/1738/3028/84693/219/10449/27034/5019/5096/1962/5095/64087/224/594/223/1892/36/56922/549/4329/30/217
KEGG_SMALL_CELL_LUNG_CANCER	KEGG_SMALL_CELL_LUNG_CANCER	43	0.543745296911043	1.45943765791359	0.00102166173996351	0.00524013602110317	0.0026712378260506	7855	tags=79%, list=40%, signal=48%	1147/54205/1017/5925/1019/4790/331/2335/1163/4792/7189/10000/1021/3673/5747/9063/7188/5291/3912/317/6502/1030/8503/5915/4843/5294/3551/23533/5295/3914/9618/1869/598/3655
KEGG_REGULATION_OF_AUTOPHAGY	KEGG_REGULATION_OF_AUTOPHAGY	12	0.714125421383136	1.65718265799976	0.00112565542782261	0.0054986513779348	0.00280301990136365	1889	tags=58%, list=10%, signal=53%	115201/8678/30849/5289/11337/11345/5562
KEGG_AMINOACYL_TRNA_BIOSYNTHESIS	KEGG_AMINOACYL_TRNA_BIOSYNTHESIS	20	0.636711153649811	1.57653405291019	0.00114122953126949	0.0054986513779348	0.00280301990136365	5615	tags=85%, list=29%, signal=61%	6897/1615/2058/6301/55699/3735/57038/123263/8565/10056/118672/23395/124454/4141/5859/123283/80222
KEGG_LYSINE_DEGRADATION	KEGG_LYSINE_DEGRADATION	21	0.625727483817906	1.55843920881594	0.00130298659924737	0.00609337850824506	0.00310619096415008	5933	tags=81%, list=30%, signal=57%	132949/80854/51268/219/29072/55870/55217/10157/6419/1962/83852/9869/224/223/1892/4967/8985
KEGG_NEUROTROPHIN_SIGNALING_PATHWAY	KEGG_NEUROTROPHIN_SIGNALING_PATHWAY	67	0.505709648356287	1.39880477295469	0.0016659388683587	0.00756812228768668	0.00385796369514647	7122	tags=69%, list=36%, signal=44%	8767/10971/3845/5663/6197/7533/11108/5879/5599/4790/387/805/7534/5594/10818/5601/4792/5781/7189/10000/7532/57498/10019/27018/9500/6464/397/1432/4217/5291/8503/581/4214/10782/5294/27330/3551/4793/4794/5602/3656/23533/5295/25/808/6272
KEGG_CHRONIC_MYELOID_LEUKEMIA	KEGG_CHRONIC_MYELOID_LEUKEMIA	34	0.561348767757571	1.47796930394696	0.00177638676530138	0.00784570821341442	0.00399946727860252	7758	tags=88%, list=39%, signal=54%	1147/3845/5925/1019/4790/861/5594/4792/5781/10000/1021/3065/867/6464/7048/5291/1488/8503/7042/5294/3551/369/23533/5295/25/1869/6776/598/399694/1029
KEGG_PORPHYRIN_AND_CHLOROPHYLL_METABOLISM	KEGG_PORPHYRIN_AND_CHLOROPHYLL_METABOLISM	22	0.608101551740684	1.52341812040342	0.0019463101851461	0.00836387349833056	0.00426360979391892	5691	tags=55%, list=29%, signal=39%	2058/3052/644/7390/1371/3162/1355/1352/2990/124454/3145/326625
KEGG_APOPTOSIS	KEGG_APOPTOSIS	46	0.532696440947638	1.43374553434637	0.00242338890629385	0.0101399693710716	0.0051690012682722	7659	tags=80%, list=39%, signal=49%	1147/54205/5530/840/4790/637/8793/331/5576/8795/4792/8737/10000/7132/1676/824/5613/5533/11261/5534/5532/5291/317/9131/8797/4615/8503/581/5294/3551/3656/23533/5295/3563/1439/598/1677
KEGG_THYROID_CANCER	KEGG_THYROID_CANCER	11	0.723204648755914	1.66200177083629	0.00296205155650417	0.0112977690781978	0.00575920701106408	2182	tags=55%, list=11%, signal=49%	10342/3845/7170/5594/8030/8031
KEGG_CYTOSOLIC_DNA_SENSING_PATHWAY	KEGG_CYTOSOLIC_DNA_SENSING_PATHWAY	22	0.597194133333739	1.49609281791011	0.00291017281999364	0.0112977690781978	0.00575920701106408	6331	tags=82%, list=32%, signal=56%	29110/1147/9533/4790/10621/4792/8737/55703/103/29108/11128/51728/3569/3551/6351/11277/9560/4793
KEGG_PYRUVATE_METABOLISM	KEGG_PYRUVATE_METABOLISM	22	0.595456855651641	1.49174058382437	0.00298431636027866	0.0112977690781978	0.00575920701106408	6012	tags=73%, list=31%, signal=51%	5315/2739/1738/4200/219/4199/4190/92483/5160/4191/31/224/223/10873/3945/98
KEGG_COLORECTAL_CANCER	KEGG_COLORECTAL_CANCER	27	0.578171270082471	1.48328123238015	0.00290726264717365	0.0112977690781978	0.00575920701106408	6940	tags=81%, list=35%, signal=53%	54205/3845/5879/5599/387/5594/2956/4087/5601/10000/4436/7048/5291/5900/8503/7042/581/5294/5602/369/23533/5295
KEGG_B_CELL_RECEPTOR_SIGNALING_PATHWAY	KEGG_B_CELL_RECEPTOR_SIGNALING_PATHWAY	42	0.525730923484753	1.4085064437624	0.00353331985160324	0.0130650664280213	0.00666011330657159	6940	tags=67%, list=35%, signal=43%	1147/5530/3845/5879/4790/5594/8519/4792/10000/4067/2213/5533/11261/5534/5532/5291/6850/10725/4775/695/8503/5294/5777/3551/4793/4794/23533/5295
KEGG_JAK_STAT_SIGNALING_PATHWAY	KEGG_JAK_STAT_SIGNALING_PATHWAY	84	0.469077492447637	1.31107436565383	0.00382966666529808	0.0138390227223271	0.00705464912028593	7720	tags=64%, list=39%, signal=39%	122809/9180/3459/161742/3597/6774/3460/8027/3588/9655/3586/3454/3572/3598/5781/10000/29949/3574/3600/867/1270/9063/56832/5291/3566/894/1438/6773/10251/896/8835/3569/8503/5618/5294/53833/5777/3587/3567/3455/30837/3570/23533/5295/3593/1437/3953/3563/1439/200734/6776/3977/598/3575
KEGG_PROPANOATE_METABOLISM	KEGG_PROPANOATE_METABOLISM	18	0.61725594305014	1.51027723435627	0.00423105560028758	0.0147794929072319	0.00753406788385869	6849	tags=83%, list=35%, signal=54%	8803/84693/219/92483/5096/1962/5095/31/224/223/1892/3945/79611/4329/217
KEGG_ADHERENS_JUNCTION	KEGG_ADHERENS_JUNCTION	37	0.546213428172046	1.44431366360728	0.00427582813668344	0.0147794929072319	0.00753406788385869	7003	tags=73%, list=36%, signal=47%	8826/7525/6591/6885/5879/387/5594/1460/4087/1457/51701/71/60/1500/8976/4233/7048/1459/4008/7082/7414/9855/5777/87/5818/5787/5819
KEGG_MISMATCH_REPAIR	KEGG_MISMATCH_REPAIR	13	0.661481407885419	1.55099280252891	0.00443435712381218	0.0150013358018327	0.00764715562225169	5537	tags=85%, list=28%, signal=61%	5111/6119/10714/5982/5984/2956/5985/4436/5395/29935/5425
KEGG_DNA_REPLICATION	KEGG_DNA_REPLICATION	19	0.62439729119717	1.53469997482125	0.0048349926288046	0.0160159130829152	0.00816435158811302	5537	tags=79%, list=28%, signal=57%	5111/6119/10714/54107/5982/5984/4175/79621/5985/4173/246243/5422/1763/29935/5425
KEGG_RNA_POLYMERASE	KEGG_RNA_POLYMERASE	14	0.660151790241704	1.57279544848163	0.00500507334654165	0.0162409522877576	0.00827906869352754	4119	tags=79%, list=21%, signal=62%	9533/30834/5431/10621/5437/55703/5433/5439/11128/5435/51728
KEGG_ANTIGEN_PROCESSING_AND_PRESENTATION	KEGG_ANTIGEN_PROCESSING_AND_PRESENTATION	22	0.579427961905862	1.45158494351652	0.00584908733021253	0.0186000977100758	0.0094816784089761	7337	tags=91%, list=37%, signal=57%	2923/3312/821/3326/10197/567/1520/5641/5993/4801/4802/4800/3105/920/3305/3303/3134/3304/6892/8625
KEGG_SNARE_INTERACTIONS_IN_VESICULAR_TRANSPORT	KEGG_SNARE_INTERACTIONS_IN_VESICULAR_TRANSPORT	18	0.605667376346993	1.4819227913288	0.00617804722141711	0.0192609707491239	0.00981856833950707	4148	tags=67%, list=21%, signal=53%	6845/8773/10652/9482/10282/8674/9527/415117/143187/6809/8676/9570
KEGG_SELENOAMINO_ACID_METABOLISM	KEGG_SELENOAMINO_ACID_METABOLISM	15	0.631177801684977	1.52192356510462	0.00716596502581635	0.0219113161366308	0.0111696215989445	4966	tags=73%, list=25%, signal=55%	22928/9836/51451/55798/131965/10768/191/114049/23382/4141/51540
KEGG_FC_GAMMA_R_MEDIATED_PHAGOCYTOSIS	KEGG_FC_GAMMA_R_MEDIATED_PHAGOCYTOSIS	49	0.496436178107378	1.3416614259738	0.00754770160033341	0.0226431048010002	0.0115426618316916	6940	tags=61%, list=35%, signal=40%	10094/8611/5879/5594/6198/10000/10552/4067/4651/10093/2214/10095/2213/8976/8394/9103/3055/5291/6850/26052/5581/1073/8503/8853/5294/653361/3984/8396/23533/5295
KEGG_PROTEIN_EXPORT	KEGG_PROTEIN_EXPORT	10	0.699608958407394	1.58182731699621	0.00945798686644682	0.0278485168845379	0.0141961986104562	5925	tags=100%, list=30%, signal=70%	6731/58477/6729/23480/6726/6727/55176/9789/6734/83943
KEGG_PANCREATIC_CANCER	KEGG_PANCREATIC_CANCER	38	0.51349410710619	1.36202120778968	0.0102378951274004	0.0295968240955758	0.0150874243982743	8159	tags=82%, list=41%, signal=48%	1147/3845/5898/5925/6774/1019/5879/5599/4790/5594/4087/5601/10000/1021/7048/5888/5291/5900/8503/7042/5294/3551/5602/369/23533/5295/1869/598/1029/7039/1956
KEGG_TGF_BETA_SIGNALING_PATHWAY	KEGG_TGF_BETA_SIGNALING_PATHWAY	36	0.524307854504476	1.38339855120416	0.0112840856707278	0.0320387432436736	0.0163322292602639	6305	tags=67%, list=32%, signal=45%	3398/3624/387/5594/6198/4087/4090/6093/1634/7059/7048/8200/9372/4092/3397/5933/650/92/57154/1030/7042/4086/728622/7057
KEGG_INSULIN_SIGNALING_PATHWAY	KEGG_INSULIN_SIGNALING_PATHWAY	70	0.464045084540029	1.2862519980819	0.0132270145024293	0.0366699800557887	0.0186930715941458	7090	tags=59%, list=36%, signal=38%	122809/1977/3845/5599/805/3098/23433/5594/5576/5501/6198/5562/5601/10000/6194/2308/867/5613/6464/5257/2002/5291/8569/5564/31/5261/5139/5507/7248/8835/8503/10891/5294/3551/5602/369/5260/23533/5295/5256/808
KEGG_SYSTEMIC_LUPUS_ERYTHEMATOSUS	KEGG_SYSTEMIC_LUPUS_ERYTHEMATOSUS	88	0.450295856843986	1.26207687979131	0.0133764707121745	0.0366699800557887	0.0186930715941458	9850	tags=81%, list=50%, signal=41%	6632/3015/6741/6628/716/3020/715/3586/942/717/9555/94239/2214/2213/6737/727/9103/735/8350/3014/85236/8970/2215/8341/8347/55506/3017/8334/8344/87/3018/8365/8353/55766/8363/121504/92815/8362/8361/8364/8354/8346/3013/8335/85235/8336/8359/8340/8348/8368/8330/8332/8969/2904/8360/3012/8358/8342/128312/8351/8968/8329/8345/8331/8294/8367/8352/8366/8339/8357/8356
KEGG_PENTOSE_PHOSPHATE_PATHWAY	KEGG_PENTOSE_PHOSPHATE_PATHWAY	10	0.680344390449088	1.5382698132216	0.0155547593650868	0.0404442584719961	0.0206170665497762	4001	tags=70%, list=20%, signal=56%	51071/5634/5631/230/2821/729020/5226
KEGG_COMPLEMENT_AND_COAGULATION_CASCADES	KEGG_COMPLEMENT_AND_COAGULATION_CASCADES	34	0.517064968688176	1.36137495218918	0.0157707171400236	0.0404442584719961	0.0206170665497762	6345	tags=62%, list=32%, signal=42%	1604/5329/629/716/5328/715/966/2153/728/5627/717/4179/5054/727/7056/735/2149/1361/725/5265/2157
KEGG_GLYCOLYSIS_GLUCONEOGENESIS	KEGG_GLYCOLYSIS_GLUCONEOGENESIS	36	0.515754926070828	1.36083144925822	0.015470331697051	0.0404442584719961	0.0206170665497762	5404	tags=50%, list=27%, signal=36%	5230/441531/7167/2597/5315/3098/230/1738/10327/2821/219/92483/220/128/5160/224/223/3945
KEGG_ADIPOCYTOKINE_SIGNALING_PATHWAY	KEGG_ADIPOCYTOKINE_SIGNALING_PATHWAY	40	0.508585055680834	1.35639336833464	0.0151699464373499	0.0404442584719961	0.0206170665497762	6379	tags=55%, list=32%, signal=37%	2182/1147/6774/5599/4790/2181/5562/5601/4792/5781/10000/51703/7132/51094/79602/5564/5465/10891/3551/4793/4794/5602
KEGG_LEISHMANIA_INFECTION	KEGG_LEISHMANIA_INFECTION	32	0.522146083228419	1.3650470163018	0.0172726467693573	0.0435928704179018	0.0222221186506352	7614	tags=78%, list=39%, signal=48%	3459/6885/4790/5594/3460/3586/4792/7189/7099/2214/23118/9103/1432/3684/2002/4615/2215/4843/7042/653361/5777/4793/3593/4689/3689
KEGG_RIG_I_LIKE_RECEPTOR_SIGNALING_PATHWAY	KEGG_RIG_I_LIKE_RECEPTOR_SIGNALING_PATHWAY	32	0.518701630596777	1.35604218041651	0.0187745797146894	0.0466430964786815	0.0237770170728797	7415	tags=72%, list=38%, signal=45%	29110/1147/1654/64343/6885/5599/4790/10010/5601/4792/7189/8737/64135/1432/3576/56832/4214/3551/4793/5602/5300/3593/26007

## Sheet: Common pathways
KEGG_JAK_STAT_SIGNALING_PATHWAY
KEGG_LYSOSOME
KEGG_SYSTEMIC_LUPUS_ERYTHEMATOSUS
KEGG_B_CELL_RECEPTOR_SIGNALING_PATHWAY
KEGG_TOLL_LIKE_RECEPTOR_SIGNALING_PATHWAY
KEGG_LEISHMANIA_INFECTION
KEGG_APOPTOSIS
KEGG_FC_GAMMA_R_MEDIATED_PHAGOCYTOSIS
KEGG_T_CELL_RECEPTOR_SIGNALING_PATHWAY
KEGG_CYTOSOLIC_DNA_SENSING_PATHWAY
KEGG_ANTIGEN_PROCESSING_AND_PRESENTATION
KEGG_UBIQUITIN_MEDIATED_PROTEOLYSIS
KEGG_CELL_CYCLE
KEGG_CHRONIC_MYELOID_LEUKEMIA
KEGG_SPLICEOSOME
KEGG_NOD_LIKE_RECEPTOR_SIGNALING_PATHWAY
KEGG_PROTEASOME
KEGG_PANCREATIC_CANCER
KEGG_PATHWAYS_IN_CANCER
KEGG_SMALL_CELL_LUNG_CANCER
KEGG_DNA_REPLICATION
KEGG_MISMATCH_REPAIR
KEGG_NEUROTROPHIN_SIGNALING_PATHWAY
KEGG_RNA_DEGRADATION
KEGG_P53_SIGNALING_PATHWAY
KEGG_AMINOACYL_TRNA_BIOSYNTHESIS
KEGG_NUCLEOTIDE_EXCISION_REPAIR
KEGG_PYRIMIDINE_METABOLISM
KEGG_RIG_I_LIKE_RECEPTOR_SIGNALING_PATHWAY
KEGG_PURINE_METABOLISM
KEGG_COLORECTAL_CANCER
KEGG_EPITHELIAL_CELL_SIGNALING_IN_HELICOBACTER_PYLORI_INFECTION
KEGG_PROGESTERONE_MEDIATED_OOCYTE_MATURATION
KEGG_PATHOGENIC_ESCHERICHIA_COLI_INFECTION
KEGG_SNARE_INTERACTIONS_IN_VESICULAR_TRANSPORT
