# Supplementary material for: Integrated Bulk and Single-Cell Transcriptomic Analysis Identifies a Reproducible SASP-Related Three-Gene Panel and Prioritizes CFB as a Fibroblast-Associated Marker in Rheumatoid Arthritis
Source: Genes (Basel). 2026 Jun 26;17(7):736. doi: 10.3390/genes17070736 (PMC13409691; doi:10.3390/genes17070736)
Supplement: Supplementary file 1 [file genes-17-00736-s001.zip › Table S6.xlsx]

## Sheet: Sheet1
Supplementary Table 6 The list of ligand-receptor with significant differences between CFB-high fibroblasts and CFB-low fibroblasts
target	LR	logFC	significant
Endothelial	CCL2_ACKR1	13.812402269802	TRUE
Endothelial	VEGFB_VEGFR1	13.0745064896323	TRUE
Macrophage	CSF1_CSF1R	12.8748124659748	TRUE
CFB+Fibroblast	PDGFC_PDGFRA	12.1539715438273	TRUE
CFB-Fibroblast	PDGFC_PDGFRA	11.8047507403508	TRUE
Endothelial	VEGFC_VEGFR2	11.5778429191074	TRUE
Macrophage	HLA-DRB5_CD4	11.3551112976584	TRUE
Macrophage	HLA-DMA_CD4	11.1706339223056	TRUE
Macrophage	JAM3_ITGAM_ITGB2	11.1668178758132	TRUE
CFB+Fibroblast	TGFB2_ACVR1_TGFBR1	11.1107182348674	TRUE
CFB-Fibroblast	TGFB2_ACVR1_TGFBR1	11.0230433009238	TRUE
Endothelial	JAM3_JAM2	10.5813847020318	TRUE
Macrophage	HLA-DQB1_CD4	10.4971369996857	TRUE
Macrophage	HLA-F_LILRB1	10.4140586936244	TRUE
Macrophage	VEGFB_VEGFR1	10.2610722455067	TRUE
CFB+Fibroblast	CADM3_CADM3	10.0311706562833	TRUE
Macrophage	TGFB2_TGFBR1_TGFBR2	9.85377932066307	TRUE
CFB+Fibroblast	JAM3_JAM3	9.07483269559736	TRUE
CFB-Fibroblast	TGFB2_TGFBR1_TGFBR2	8.02722698969623	TRUE
CFB+Fibroblast	TGFB2_TGFBR1_TGFBR2	7.9995312178972	TRUE
Macrophage	HLA-DRB1_CD4	1.87586010678887	TRUE
Macrophage	HLA-DPB1_CD4	1.76841462166852	TRUE
Macrophage	HLA-DRA_CD4	1.71269392895188	TRUE
Macrophage	C3_C3AR1	1.41926358912407	TRUE
Macrophage	C3_ITGAM_ITGB2	1.41300181169141	TRUE
Macrophage	C3_ITGAX_ITGB2	1.40519222153504	TRUE
B	THBS4_CD47	1.38819874384703	TRUE
Macrophage	THBS4_CD47	1.38705065363714	TRUE
Mural	THBS4_CD36	1.38685440442751	TRUE
T	THBS4_CD47	1.38454998424671	TRUE
CFB-Fibroblast	THBS4_CD47	1.36733034037324	TRUE
CFB+Fibroblast	THBS4_CD47	1.36241290851682	TRUE
Mural	GRN_SORT1	1.35353518261482	TRUE
CFB-Fibroblast	PROS1_AXL	1.31908674362155	TRUE
CFB+Fibroblast	PROS1_AXL	1.31849003912416	TRUE
Mural	PROS1_AXL	1.31807624927365	TRUE
CFB-Fibroblast	FGF10_FGFR1	1.31423313255231	TRUE
CFB+Fibroblast	FGF10_FGFR1	1.31080092695918	TRUE
Macrophage	HLA-DPA1_CD4	1.30763429706755	TRUE
CFB-Fibroblast	MIF_ACKR3	1.25994832135122	TRUE
CFB+Fibroblast	MIF_ACKR3	1.25993354536228	TRUE
CFB-Fibroblast	MIF_CD74_CD44	1.24694611085045	TRUE
CFB+Fibroblast	MIF_CD74_CD44	1.22832238677981	TRUE
T	MIF_CD74_CD44	1.22691204820314	TRUE
T	MIF_CD74_CXCR4	1.22528159263513	TRUE
Macrophage	MIF_CD74_CXCR4	1.22289122373531	TRUE
B	MIF_CD74_CD44	1.22248930346776	TRUE
B	MIF_CD74_CXCR4	1.22013963642541	TRUE
Macrophage	MIF_CD74_CD44	1.19752306867169	TRUE
Endothelial	CD46_JAG1	1.09630624566113	TRUE
Mural	CD46_JAG1	1.08244188376364	TRUE
