# Supplementary material for: Integrated Bulk and Single-Cell Transcriptomic Analysis Identifies a Reproducible SASP-Related Three-Gene Panel and Prioritizes CFB as a Fibroblast-Associated Marker in Rheumatoid Arthritis
Source: Genes (Basel). 2026 Jun 26;17(7):736. doi: 10.3390/genes17070736 (PMC13409691; doi:10.3390/genes17070736)
Supplement: Supplementary file 1 [file genes-17-00736-s001.zip › Table S7.xlsx]

## Sheet: RT_qPCR
Supplementary Table 7. RT-qPCR Cq values and relative-expression calculations.
		Target (Cq)	GAPDH Cq	ΔCq	Mean ΔCq	ΔΔCq	2^(-ΔΔCq)
RCAN1	Control 1	18.88	9.2	9.68	9.70667	-0.0544444	1.03846
		19.23	9.2	10.03
		18.96	9.55	9.41
	Control 2	19.16	9.32	9.84	9.74	-0.0211111	1.01474
		19.27	9.15	10.12
		18.94	9.68	9.26
	Control 3	19.25	9.44	9.81	9.83667	0.0755556	0.948977
		18.83	9.23	9.6
		19.39	9.29	10.1
	Model 1	18.16	11.29	6.87	6.95	-2.81111	7.01825
		18.14	11.07	7.07
		18.25	11.34	6.91
	Model 2	18.08	11.17	6.91	6.91333	-2.84778	7.19891
		17.91	11.09	6.82
		18.22	11.21	7.01
	Model 3	18.17	11.12	7.05	7.2	-2.56111	5.90162
		18.31	11.26	7.05
		18.41	10.91	7.5
CFB	Control 1	20.75	9.2	11.55	11.4867	0.0622222	0.957788
		20.87	9.2	11.67
		20.79	9.55	11.24
	Control 2	20.95	9.32	11.63	11.39	-0.0344444	1.02416
		20.49	9.15	11.34
		20.88	9.68	11.2
	Control 3	20.75	9.44	11.31	11.3967	-0.0277778	1.01944
		20.63	9.23	11.4
		20.77	9.29	11.48
	Model 1	22.16	11.29	10.87	11.0067	-0.417778	1.33587
		22.31	11.07	11.24
		22.25	11.34	10.91
	Model 2	22.22	11.17	11.05	11.1033	-0.321111	1.24929
		22.23	11.09	11.14
		22.33	11.21	11.12
	Model 3	22.17	11.12	11.05	11.1433	-0.281111	1.21513
		22.34	11.26	11.08
		22.21	10.91	11.3
IRF1	Control 1	28.63	9.2	19.43	18.97	0.0566667	0.961483
		28.07	9.2	18.87
		28.16	9.55	18.61
	Control 2	28.46	9.32	19.14	19.0033	0.09	0.939523
		28.16	9.15	19.01
		28.54	9.68	18.86
	Control 3	28.55	9.44	19.11	18.7667	-0.146667	1.10701
		27.94	9.23	18.71
		27.77	9.29	18.48
	Model 1	27.89	11.29	16.6	16.34	-2.57333	5.95183
		27.41	11.07	16.34
		27.42	11.34	16.08
	Model 2	28.88	11.17	17.71	17.2033	-1.71	3.27161
		28.88	11.09	17.79
		27.32	11.21	16.11
	Model 3	28.1	11.12	16.98	17.1367	-1.77667	3.42634
		28.43	11.26	17.17
		28.17	10.91	17.26

## Sheet: Notes
Note
Values are shown for three independent biological replicates, each measured in technical triplicate wells. Technical replicate wells were used for within-run averaging and were not treated as independent biological replicates.
